# Supplementary material for: Genetic and spatial characterization of the red fox (Vulpes vulpes) population in the area stretching between the Eastern and Dinaric Alps and its relationship with rabies and canine distemper dynamics
Source: PLoS One. 2019 Mar 12;14(3):e0213515. doi: 10.1371/journal.pone.0213515 (PMC6413928; doi:10.1371/journal.pone.0213515)
Supplement: S1 Dataset — Table showing in sequence year of collection, country of origin, specific location, disease status, sample ID, list of alleles for each microsatellite locus. (XLSX) [file pone.0213515.s006.xlsx]

## Sheet: Foglio1
YEAR	COUNTRY	LOCATION	DISEASE_STATUS	SAMPLE_ID	LOCUS_1	LOCUS_2	LOCUS_3	LOCUS_4	LOCUS_5	LOCUS_6	LOCUS_7	LOCUS_8	LOCUS_9	LOCUS_10	LOCUS_11	LOCUS_12	LOCUS_13	LOCUS_14	LOCUS_15	LOCUS_16	LOCUS_17	LOCUS_18	LOCUS_19	LOCUS_20	LOCUS_21
2012	Croatia	Sisačko-moslovačka	Negative	0273-001	216216	154156	179181	192200	_098100	132160	192192	_084088	233239	157159	216216	189195	146148	170178	_091093	_094108	162166	184184	114116	108116	130142
2012	Croatia	Sisačko-moslovačka	Negative	0273-002	220220	152156	179181	192200	_098100	148156	168192	_078082	221233	159167	216222	191195	142148	166182	_083091	_096104	164166	184186	114116	_096108	122126
2012	Croatia	Sisačko-moslovačka	Negative	0273-003	220224	154156	179179	200218	100100	148160	172194	_082084	221241	163167	216224	189191	140148	166178	_085089	_094100	160168	176184	114120	108108	130130
2012	Croatia	Sisačko-moslovačka	Negative	0273-004	216220	154154	173179	218218	_098100	148152	188188	_088096	227241	159163	210216	175179	140146	174180	_083087	102104	166168	178188	116116	108108	114130
2012	Croatia	Sisačko-moslovačka	Negative	0273-005	216220	152158	181187	200206	100100	130130	192192	_082084	223239	159159	214222	187189	140148	168172	_089091	_098104	166170	184186	116116	_094098	126158
2012	Croatia	Sisačko-moslovačka	Negative	0273-006	216224	148150	179181	192206	_098098	136152	174190	_086090	221231	157165	214218	185189	138140	160178	_091093	_090102	158164	186190	116116	106110	126126
2012	Croatia	Sisačko-moslovačka	Negative	0273-007	220220	150150	173181	186206	_098100	142156	174180	_082088	231239	155155	216216	187193	148148	172178	_087089	108108	160162	178182	116116	106108	130130
2012	Croatia	Sisačko-moslovačka	Negative	0273-008	220224	154154	173179	192260	_098098	148152	174176	_084084	227227	169171	222224	185195	140140	168172	_087089	_080094	160162	176178	114114	108116	122126
2012	Croatia	Sisačko-moslovačka	Negative	0273-009	224224	152152	173179	206252	100100	146152	174190	_088092	239241	153169	220224	193197	136144	170176	_093093	100102	162166	180184	114116	104108	126126
2012	Croatia	Krapinsko-zagorska	Negative	0273-010	220220	150158	179179	200218	_098100	132152	170194	_088090	227235	159165	216216	189191	140144	174176	_091093	_096098	164170	184186	114114	106108	110126
2012	Croatia	Brodsko-posavska	Negative	0273-011	216224	154154	179181	192252	_098100	152158	190192	_082088	227227	155163	214216	187195	140144	172174	_085087	_094104	162172	184186	114116	100110	122130
2012	Croatia	Brodsko-posavska	Negative	0273-012	220224	152154	181181	200200	_098098	150152	178192	_082090	221227	153157	214222	175197	142148	172178	_087087	_098098	162166	184194	114116	108108	130130
2012	Croatia	Brodsko-posavska	Negative	0273-013	220224	150158	173173	192200	_098100	158160	174178	_090092	221221	157165	212214	187191	140140	174178	_087089	_096100	164166	178188	114114	106108	126130
2012	Croatia	Brodsko-posavska	Negative	0273-014	216216	146154	173181	200218	_098100	146148	174178	_080090	221241	155163	216224	191193	144148	178180	_085093	_094104	170170	178186	114116	104104	122126
2012	Croatia	Brodsko-posavska	Negative	0273-015	224224	154154	179181	192252	_098100	144152	174188	_084090	225227	153155	224224	193195	138140	174176	_087093	_094102	162162	182188	114116	100108	118126
2012	Croatia	Brodsko-posavska	Negative	0273-016	224224	152152	173181	192216	100100	148148	172192	_086088	221239	153155	214220	193197	138144	174180	_091093	_094098	158162	188188	114116	108108	126150
2012	Croatia	Međimurska	Negative	0273-017	216228	154156	173181	192206	_098098	144162	188188	_082084	221227	167167	214218	187191	144144	168178	_089089	_090094	168172	182182	114114	106110	122126
2012	Croatia	Međimurska	Negative	0273-018	216216	154156	179179	192216	_098098	148152	190192	_082084	221239	155167	214216	175187	140146	178178	_091093	100104	168170	178180	116116	104110	110126
2012	Croatia	Koprivničko-križevačka	Negative	0273-019	220220	156158	173173	200218	_098098	136152	174192	_080092	235241	153165	216216	175193	144152	176180	_087089	102104	162172	178182	114116	104108	126146
2012	Croatia	Istarska	Negative	0273-020	220220	150154	173179	200218	_098098	144152	182192	_082086	221235	159163	210214	175187	138140	174178	_087087	104108	160172	188188	114114	108110	126126
2012	Croatia	Istarska	Negative	0273-021	216220	150150	179181	192218	_098098	152156	190194	_084090	235239	151159	216216	195197	138148	160170	_087089	_094104	160166	178184	114116	106116	126130
2012	Croatia	Istarska	Negative	0273-022	216220	150158	179181	204206	_098100	152170	192192	_086094	239243	165167	216222	181193	138140	172180	_087087	_094104	164168	180186	114116	104106	122130
2012	Croatia	Koprivničko-križevačka	Negative	0273-023	216220	152158	179181	192216	_098100	144148	174188	_088092	223239	157167	218224	185187	136148	172176	_085089	_098100	162170	178186	114116	108112	118126
2012	Croatia	Koprivničko-križevačka	Negative	0273-024	216220	150158	179181	216218	_098098	148156	192192	_084084	235235	155171	214218	179187	142146	176178	_081095	_094098	160168	182190	114116	100104	126134
2012	Croatia	Istarska	Negative	0273-025	216220	148150	179179	186216	_098098	144152	192192	_084088	239245	161165	214214	191191	140142	166178	_087087	100110	160164	186186	114114	108110	126146
2012	Croatia	Istarska	Negative	0273-026	216216	150154	173179	200206	_098100	142156	174192	_080082	221239	157165	216224	175195	140140	168178	_085085	_094104	160166	186186	116116	104108	126146
2012	Croatia	Istarska	Negative	0273-027	220220	148150	179179	192200	_098098	136156	192192	_090092	221243	155161	222224	193201	140146	168170	_085089	_090100	166168	178188	114114	108116	122126
2012	Croatia	Zagrebačka	Negative	0273-028	216224	152154	173181	218218	_098100	130152	172174	_078082	237237	153153	216216	191195	144148	160160	_085087	100100	156160	182182	114116	106110	122158
2012	Croatia	Zagrebačka	Negative	0273-029	216220	156158	179181	216252	100100	144152	178192	_088092	239243	159171	216216	195299	136142	172178	_089089	_094100	166168	184188	114116	104108	110130
2012	Croatia	Zagrebačka	Negative	0273-030	216220	146154	179183	192200	_098102	152152	170170	_078082	235241	157163	214224	187193	144146	176178	_085091	_090100	156166	178178	116116	106110	114122
2012	Croatia	Zagrebačka	Negative	0273-031	216220	164166	173181	192200	_098100	146162	168178	_084088	227243	169171	216224	187193	132138	176178	_087087	_098098	162172	182188	114118	104108	130134
2012	Croatia	Zagrebačka	Negative	0273-032	216224	154156	173179	216218	_098098	152152	180192	_088088	221227	165167	222222	195197	140140	160174	_087087	_090098	158160	180184	114116	104110	126130
2012	Croatia	Zagrebačka	Negative	0273-033	220220	152152	179187	200200	100100	152152	176192	_078078	223227	159163	214216	187195	138140	174176	_087087	100100	160172	184188	114128	110120	130130
2012	Croatia	Osječko-baranjska	Distemper	0273-034	216216	154154	179181	192216	100100	144144	178192	_088090	237239	153167	216216	179195	138140	172178	_081081	100100	162162	178182	114116	108108	130154
2012	Croatia	Osječko-baranjska	Distemper	0273-035	216220	150154	179179	192216	100100	146152	192192	_088090	235239	155163	222224	187191	140142	176178	_087093	_092104	158166	182188	116116	104120	130130
2012	Croatia	Karlovačka	Distemper	0273-036	216220	150154	181183	216218	_098098	152156	172180	_078082	233239	163169	216222	175197	140146	170178	_081093	_098100	164168	182184	116116	110110	130130
2012	Croatia	Karlovačka	Distemper	0273-037	216224	152158	179181	192226	100100	148152	170192	_084088	239239	155161	214218	187187	136140	160166	_087091	_080098	168170	182186	114116	_094108	122126
2012	Croatia	Karlovačka	Negative	0273-038	216220	154158	179181	200218	100100	148152	174180	_088090	221239	153163	216224	189193	140144	168170	_083091	_094104	170174	180188	116116	108108	126130
2012	Croatia	Karlovačka	Negative	0273-039	220224	154160	179183	192206	_098100	148152	180180	_082082	227239	159159	212222	193197	140144	174178	_083093	100108	160164	178182	114116	108108	122122
2012	Croatia	Karlovačka	Negative	0273-040	216224	154154	179181	186212	_098098	152160	174174	_084086	221231	155163	216224	189195	132136	160178	_087087	_080090	162164	184186	114116	106106	126130
2012	Croatia	Karlovačka	Negative	0273-041	216220	156160	179179	192218	_098100	130148	192192	_084090	221235	159165	218222	195195	140140	174178	_081083	_080102	162164	182188	114116	108114	114126
2012	Croatia	Karlovačka	Negative	0273-042	216216	154158	179183	200226	_098098	152160	170178	_084088	223235	157159	214218	193193	136140	160170	_091091	_098100	166174	180186	114116	_094108	130146
2012	Croatia	Karlovačka	Negative	0273-043	216220	152152	179179	212218	_098100	152166	188192	_084088	227241	159169	210222	175191	146148	172174	_085093	100104	166168	186186	114116	106108	130146
2012	Croatia	Varaždinska	Negative	0273-044	216220	154156	179181	200206	100100	144152	172182	_082084	221223	153155	216222	193193	140144	176178	_087091	100100	160168	182184	114114	_096108	114126
2012	Croatia	Varaždinska	Negative	0273-045	224228	152154	179179	200206	_098098	148156	174182	_080092	221239	163171	216224	175193	136142	172174	_081091	_098100	164170	178182	116120	100106	122134
2012	Croatia	Varaždinska	Negative	0273-046	216224	150152	179179	218218	_098100	152152	178192	_078080	223239	157175	214216	185191	136144	170172	_087089	_098102	158166	186188	116116	106108	142142
2012	Croatia	Primorsko-goranska	Negative	0273-047	216216	150154	173179	192200	_098100	130144	192192	_084084	227235	155175	220224	191191	140140	168170	_081087	_000000	162170	186190	114114	104108	110130
2012	Croatia	Primorsko-goranska	Negative	0273-048	216216	158158	179181	200200	_098100	152152	170196	_084090	239241	157157	216218	189191	132140	178180	_083087	_098106	162162	186186	114114	104104	134134
2012	Croatia	Bjelovarsko-bilogorska	Negative	0273-049	216216	152154	179191	192192	_098100	132136	170192	_082090	241241	155157	212216	189195	140148	172184	_087089	100104	162162	178182	114116	106110	122126
2012	Croatia	Bjelovarsko-bilogorska	Distemper	0273-050	216220	154158	179181	200218	100100	152152	176188	_082090	227239	167179	216222	191197	136144	172178	_083093	_096102	160168	178184	114116	104106	130130
2012	Croatia	Bjelovarsko-bilogorska	Negative	0273-051	216216	152152	181181	200216	_098100	146152	176190	_084084	235239	159167	212216	189197	140142	172178	_087087	_096100	162168	182186	114116	106108	118126
2012	Croatia	Bjelovarsko-bilogorska	Negative	0273-052	216224	154154	179179	200218	_098098	148156	172174	_080086	227239	153163	214216	175195	132144	178178	_087089	_096098	162162	178186	114116	108110	106130
2012	Croatia	Bjelovarsko-bilogorska	Negative	0273-053	216216	154154	179181	216218	_098098	160160	176180	_084092	227229	153163	216216	189195	140144	172180	_085087	100100	162168	178182	114116	106108	130146
2012	Croatia	Bjelovarsko-bilogorska	Negative	0273-054	216228	152156	179183	192192	_098100	152156	192194	_084092	221241	155165	216224	175187	138146	178180	_089093	100108	164180	178178	116116	110112	118134
2012	Croatia	Karlovačka	Negative	0273-055	224224	150154	173179	200218	_098098	148148	174180	_092092	221245	157163	218220	193195	140146	176176	_083089	100104	162162	180182	114114	106108	126126
2012	Croatia	Karlovačka	Negative	0273-056	216220	148156	179179	186200	_098098	160160	170190	_080090	221227	155159	214220	175187	140140	170178	_083087	_098100	162170	186186	116116	104108	126146
2012	Croatia	Karlovačka	Negative	0273-057	216224	154154	179179	218218	100100	152160	168180	_082090	221235	153163	216220	193197	132140	170178	_089091	100102	160170	182188	114114	106108	122126
2012	Croatia	Virovitičko podravska	Negative	0273-058	216216	154158	173179	192214	_098098	144148	178194	_082092	221227	157167	214216	191197	142148	174174	_081087	_096104	156172	182186	114116	106108	126130
2012	Croatia	Virovitičko podravska	Distemper	0273-059	216216	154154	179179	200216	100100	148148	172178	_084090	227227	159167	212212	187191	136142	168176	_083083	_094098	162168	180184	114114	108108	122154
2012	Croatia	Virovitičko podravska	Negative	0273-060	216220	152162	181181	192200	_098100	148152	170192	_086088	227235	157161	214214	187187	138140	168172	_081085	_090100	156168	180188	114114	_098100	122126
2012	Croatia	Virovitičko podravska	Negative	0273-061	216216	158158	173179	206218	_098098	148152	170174	_084084	231231	161161	216216	187189	138144	172174	_081081	_098100	162166	178186	114116	108108	126158
2012	Croatia	Virovitičko podravska	Negative	0273-062	216220	152154	179181	216216	_098098	144148	174188	_078082	227227	155169	212224	193193	136140	174174	_091091	_092096	162172	182186	116116	108120	122130
2012	Croatia	Virovitičko podravska	Negative	0273-063	216216	152158	179183	200218	100100	130152	192192	_084088	221233	155161	216222	195197	144146	174174	_089091	_092100	164166	182182	116116	106110	126158
2012	Croatia	Virovitičko podravska	Distemper	0273-064	220224	154156	179179	206216	_098100	148156	174192	_078080	235237	155175	212216	179191	132144	174178	_087091	_094104	162166	178188	114116	108110	122130
2010	Slovenia	BOHINJ	Negative	0360-001	216224	150162	179179	192200	_098098	142152	168180	_088088	221227	153157	212216	191193	140144	176184	_087087	100102	162178	184188	114114	104108	122126
2010	Slovenia	LOŠKA DOLINA	Negative	0360-002	216224	150154	179181	200206	100100	156162	168168	_090090	239239	155163	210216	195195	140140	168172	_087093	100100	170174	188188	116130	104108	130130
2010	Slovenia	CRNOMELJ	Negative	0360-003	220220	150154	173179	192200	_098098	156156	174192	_082090	221235	157171	214216	187191	136144	166172	_087089	_094100	166168	178184	116116	106108	122130
2010	Slovenia	DRAVOGRAD	Negative	0360-004	216220	152156	179179	200200	_098100	156158	168192	_082084	221243	169175	214216	191195	144144	168172	_087091	_094100	162166	186186	114116	104106	122130
2010	Slovenia	GORIŠNICA	Negative	0360-005	216224	150154	179179	186218	_098100	146156	168192	_082088	227235	165167	216224	189193	138140	166172	_081087	_094100	158164	184186	116116	108108	118130
2010	Slovenia	ILIRSKA BISTRICA	Negative	0360-006	224224	150154	173173	192206	_098098	152152	174180	_080082	221233	167169	214216	187191	138140	170184	_083083	_090102	164170	186186	114116	104108	126126
2010	Slovenia	IVANCNA GORICA	Negative	0360-007	216220	150162	179179	0	0	0	188188	_084088	221227	157159	216222	195197	132148	174178	_081087	_090102	162166	184190	114116	104108	130130
2010	Slovenia	KRANJSKA GORA	Negative	0360-008	220224	150152	179181	186206	_098100	152156	168174	_090090	227239	153171	214216	187195	134146	170176	_081089	_090104	164166	186188	114116	104114	126130
2010	Slovenia	KAMNIK	Negative	0360-009	220220	154156	179179	192200	_098098	148152	172190	_078088	221243	165165	214216	175177	132136	168172	_087089	102110	164166	186188	114116	108108	122122
2010	Slovenia	VIDEM	Negative	0360-010	220224	152154	179181	200200	_098100	152156	174192	_082092	223239	157163	214214	175191	144146	170172	_081093	_096104	164164	186186	114116	104108	114126
2010	Slovenia	KOCEVJE	Negative	0360-011	216220	142156	173181	200218	_098098	142156	192192	_082088	221225	157165	212214	175187	140146	166170	_087089	_080102	162172	186186	116116	108108	122126
2010	Slovenia	KRANJ	Negative	0360-012	220220	148154	179181	186200	_098098	134160	180192	_088092	235235	155159	216216	191191	132144	172178	_083091	_094098	164166	182188	116116	_094108	110126
2010	Slovenia	KRŠKO	Negative	0360-013	216224	152154	179181	206218	_098100	152152	180180	_080094	241243	161161	214222	187193	134144	168172	_085087	102104	158166	186186	116116	110110	114126
2010	Slovenia	RADECE	Negative	0360-014	224228	150150	179181	192218	_098098	148152	174192	_082090	221243	153171	214224	185197	138144	170170	_087087	_090100	164166	178186	114116	108110	126142
2010	Slovenia	LENART	Negative	0360-015	220220	150156	179179	192218	_098098	138152	168194	_082090	221243	155167	214214	175191	132148	160172	_091091	_098104	166170	188190	116116	108108	126130
2010	Slovenia	DOBROVNIK	Negative	0360-016	220228	152156	181181	210218	100100	148152	170172	_082084	235241	165169	214218	191193	140144	172178	_087087	102104	164166	182186	114116	108108	110130
2010	Slovenia	LITIJA	Negative	0360-017	216228	152154	179183	200206	_098100	152156	174176	_082088	221227	157163	214216	185195	132142	170172	_081091	100104	166172	184186	114120	106108	126154
2010	Slovenia	LJUTOMER	Negative	0360-018	216220	150158	179181	186200	_098100	146156	168192	_086092	221239	163165	214222	195195	138148	174182	_087087	102110	162164	186186	116116	108108	122130
2010	Slovenia	BOROVNICA	Negative	0360-019	216220	156156	179179	210256	_098100	144152	168192	_082092	221239	157159	216222	189195	140146	168174	_087087	100100	166166	180186	116116	106108	114126
2010	Slovenia	RUŠE	Negative	0360-020	220220	156156	173179	200200	_098098	156156	180192	_080086	235245	163163	218222	191193	132140	160170	_085087	_096106	164166	180184	116116	100108	130130
2010	Slovenia	MAJŠPERK	Negative	0360-021	216228	152154	179181	200200	_098100	144148	190194	_086094	231241	155159	216216	185187	144148	170184	_081089	_090098	162170	184186	114114	106114	126142
2010	Slovenia	HOCE-SLIVNICA	Negative	0360-022	216216	146154	179179	186218	_098098	148152	176192	_078088	239241	153159	214214	193195	142150	178184	_087089	_098098	164166	178188	114116	_092106	114126
2010	Slovenia	ŠENTILJ	Negative	0360-023	216220	154154	179179	218218	_098100	148148	168190	_078090	223227	171175	214216	191191	138138	170170	_087093	100100	162168	180186	116116	108108	126126
2010	Slovenia	MORAVSKE TOPLICE	Negative	0360-024	220220	150154	179185	218218	100100	142152	188192	_080082	227237	163171	216222	191193	140140	160174	_081089	100104	166166	184188	116116	104108	126154
2010	Slovenia	TIŠINA	Negative	0360-025	220220	152154	179179	192218	_098100	148160	170192	_084088	235239	165171	214216	193195	140142	170172	_091093	100110	158166	184188	116120	108110	122126
2010	Slovenia	MUTA	Negative	0360-026	220224	142150	179179	206218	_098098	152152	172194	_082084	227239	165165	216226	195195	132140	170172	_083087	_094102	160164	182186	114116	100108	114130
2010	Slovenia	MUTA	Negative	0360-027	216224	150158	173179	200218	_098100	132148	192192	_082086	235239	163163	214214	175197	132140	174176	_087087	_090100	160160	186186	116116	106110	122126
2010	Slovenia	ŠEMPETER-VRTOJBA	Negative	0360-028	224224	152154	179179	192206	_098100	130130	170170	_082084	221231	159165	214216	191193	138138	160168	_081089	_096102	164166	180186	114116	108108	130134
2010	Slovenia	NOVO MESTO	Negative	0360-029	220220	150150	179179	186200	_098098	148160	170172	_082092	221241	159167	214216	189189	140140	168176	_087087	100108	160162	190194	116116	104108	122130
2010	Slovenia	DOLENJSKE TOPLICE	Negative	0360-030	216224	152154	179179	200218	_098100	160172	174174	_088094	239241	163175	214216	175187	140142	172174	_091093	_080102	158162	184184	116116	114116	122126
2010	Slovenia	RAVNE NA KOROŠKEM	Negative	0360-031	220224	152154	179181	186200	_098100	152156	170180	_078092	221227	163163	210214	191191	134140	166170	_087091	100104	166172	182190	114116	110110	130130
2010	Slovenia	JURŠINCI	Negative	0360-032	216220	142154	179181	206216	_098098	152156	192192	_078082	227239	157165	216220	191191	132140	170172	_087093	_098100	158168	180186	116116	108120	114154
2010	Slovenia	RADLJE OB DRAVI	Negative	0360-033	216216	154154	173173	192218	100100	148148	172192	_078086	227239	155167	216218	193197	132140	172180	_085091	_098108	166168	180182	114120	106110	122154
2010	Slovenia	Italy-BLED	Negative	0360-034	216224	150152	179181	192200	_098098	140152	168192	_078088	227239	165169	216222	185193	132142	170172	_081083	_098106	160166	182188	116116	104110	126126
2010	Slovenia	LOŠKI POTOK	Negative	0360-035	216216	152154	173179	206218	_098100	152160	174192	_086086	221245	157175	212214	187193	140140	170172	_091091	100104	164166	188188	114116	110110	110126
2010	Slovenia	VELIKE LAŠCE	Negative	0360-036	224228	142158	179181	200206	_098098	152156	174174	_078088	221241	161169	210216	195201	140144	160174	_083087	_098112	158158	184188	116116	106110	150150
2010	Slovenia	SEVNICA	Negative	0360-037	220224	150154	179181	200200	100100	132140	176180	_088090	229239	167173	216218	175193	138144	170176	_085087	_094102	160172	188190	116116	108110	130130
2010	Slovenia	KOMEN	Negative	0360-038	224228	152158	179181	186192	100100	152156	174192	_080094	227227	159161	214218	187195	138140	170174	_081087	_080080	164168	184188	114116	108108	110150
2010	Slovenia	SLOVENJ GRADEC	Negative	0360-039	216224	152156	179179	206216	_098100	152152	180180	_082088	227241	159159	216226	187195	136140	170178	_083087	_098102	160166	184188	114114	106108	126130
2010	Slovenia	SLOVENSKA BISTRICA	Negative	0360-040	216228	152158	173179	192206	_098098	144158	174180	_082088	229241	155169	212216	195195	144146	176176	_087087	_080098	162166	186186	116116	108108	126130
2010	Slovenia	SLOVENSKE KONJICE	Negative	0360-041	216220	152154	179183	206214	100100	156156	172192	_082084	227233	159169	216224	189195	136140	178178	_085093	106108	164166	184184	116116	106106	114126
2010	Slovenia	ZRECE	Negative	0360-042	216220	150154	173181	200200	_098100	144162	174174	_078086	221229	165167	222222	187191	140140	176178	_081091	100100	162166	182186	114114	100104	110130
2010	Slovenia	CERKLJE NA GORENJSKEM	Negative	0360-043	220220	146154	179181	192226	100100	148156	174180	_078084	229241	157179	214214	195201	138140	178180	_087093	_080108	166166	184188	116120	_092110	114122
2010	Slovenia	ŠENTJUR	Negative	0360-044	220228	150152	173179	200218	100102	152174	174192	_088088	221227	155171	220222	191195	140140	172172	_081083	_080106	160164	186186	116116	106108	126126
2010	Slovenia	BISTRICA OB SOTLI	Negative	0360-045	216220	152156	179179	200206	_098100	144156	168170	_090090	227239	157163	214216	191197	140144	168172	_081087	104104	162166	182184	114116	108108	110114
2010	Slovenia	ŠOŠTANJ	Negative	0360-046	220220	150158	179179	186206	_098098	148152	170192	_086088	223239	157159	222224	175195	140144	170176	_083087	_090108	158162	186190	114114	106108	110110
2010	Slovenia	TRBOVLJE	Negative	0360-047	216220	146152	179179	192206	_098098	160160	180194	_090090	221231	157171	216220	175197	138146	170174	_087087	100100	172172	178184	116120	104108	130130
2010	Slovenia	TREBNJE	Negative	0360-048	220224	154154	179179	200200	_098100	142160	174192	_078090	227239	169175	214218	175195	138146	168178	_083093	_090106	164166	178186	116116	106110	114134
2010	Slovenia	TRNOVSKA VAS	Negative	0360-049	0	0	0	192192	_098100	148152	180192	_078090	239241	159167	216216	193195	132144	160172	0	0	0	182184	116124	106108	122126
2010	Slovenia	VIPAVA	Negative	0360-050	216220	152154	179179	192220	_098100	132152	190190	_078088	231235	163163	212224	175187	140142	174180	_087089	_098100	160170	184186	116116	104108	122122
2010	Slovenia	VRHNIKA	Negative	0360-051	216220	154154	179179	192200	100100	152152	170180	_088092	227231	159175	216224	195197	136144	178178	_087087	102104	164166	180190	114120	106108	126126
2010	Slovenia	ZAGORJE OB SAVI	Negative	0360-052	216220	156158	179181	200218	_098100	152178	168192	_088090	227227	159167	222224	187195	132140	178184	_085085	100104	166166	186190	116118	106108	130130
2010	Slovenia	POLZELA	Negative	0360-053	216224	146154	181181	206216	_098100	142158	168170	_080092	223241	153165	214214	193195	136144	170176	_087093	_094100	166168	184184	114114	106108	126126
2011	Slovenia	AJDOVŠCINA	Negative	0360-054	216216	152156	179179	206206	_098100	160160	174180	_082082	237243	163169	216216	195195	132144	166170	_085087	100104	162172	188188	116118	100108	130130
2011	Slovenia	GROSUPLJE	Negative	0360-055	216224	152154	179179	218218	100100	148158	190190	_084088	221221	155163	212222	175189	140144	174174	_087089	_092102	160168	186186	116116	100104	130142
2011	Slovenia	HRPELJE-KOZINA	Negative	0360-056	220224	152156	173173	216218	_098100	144156	188192	_078094	227239	155163	218224	191193	140144	168174	_087087	_090108	162170	182188	116116	_094108	126126
2011	Slovenia	KRANJSKA GORA	Negative	0360-057	216220	150154	179181	186186	_098100	148160	176192	_082092	221241	159163	216216	191191	132144	178178	_087093	100106	158166	178180	114116	104108	130146
2011	Slovenia	VIDEM	Negative	0360-058	220224	142154	173181	186218	_098100	156160	192192	_078082	235241	157165	214218	187187	138140	170176	_081087	_098100	162172	186188	116116	_092108	126126
2011	Slovenia	ŠMARItaly-TNO PRI LITIJI	Negative	0360-059	220224	152154	179181	200200	_098100	140156	170170	_084090	221229	157175	214216	191193	144144	172178	_087091	_080100	158172	180186	116120	_094108	130130
2011	Slovenia	ŠKOFLJICA	Negative	0360-060	220228	150156	179181	192206	_098098	148160	192192	_082090	239239	165169	216220	189195	132136	176176	_081085	100102	166172	186188	114116	108108	126126
2011	Slovenia	LJUTOMER	Negative	0360-061	216224	154154	179179	200200	_098098	152166	188192	_082090	227243	163173	216216	189191	132134	172172	_087087	_098106	162166	186190	114120	110120	126154
2011	Slovenia	MORAVSKE TOPLICE	Negative	0360-062	216220	150158	179179	200200	_098098	144152	174192	_084092	227227	165165	214216	187187	132132	166176	_087091	_080104	162164	186188	114116	110116	126130
2011	Slovenia	PIRAN	Negative	0360-063	216220	150156	173179	200218	_098098	148158	180194	_084084	235241	157171	214218	189197	140140	160170	_083091	100108	166166	184184	114116	110110	122130
2011	Slovenia	ORMOŽ	Negative	0360-064	216224	152154	173181	200218	_098100	144148	174192	_082084	227241	153167	214216	175187	136140	160170	_091091	_080080	164172	184186	114116	106116	110122
2011	Slovenia	POSTOJNA	Negative	0360-065	216220	154154	173179	192218	_098098	148152	192192	_078088	221221	163167	210216	189197	138148	174184	_089091	_090100	166166	186186	116116	108108	126134
2011	Slovenia	RAVNE NA KOROŠKEM	Negative	0360-066	220224	146150	173181	186252	100102	148172	168192	_082084	227239	163165	214216	187189	136140	170172	_085093	_098100	166172	186188	114116	108108	126126
2011	Slovenia	PTUJ	Negative	0360-067	220228	150150	179181	186192	_098098	156172	192192	_088090	239239	155165	214214	187189	132138	172178	_085091	100100	170172	186188	114116	106108	126126
2011	Slovenia	RADLJE OB DRAVI	Negative	0360-068	224228	154158	181181	186218	_098098	148162	188194	_082094	231239	157175	214216	175177	132140	172182	_085087	_094102	156164	186188	114116	_094110	126126
2011	Slovenia	BOHINJ	Negative	0360-069	216220	152152	179181	200200	100100	144156	188192	_088094	235239	165165	214218	183191	140140	170172	_087091	_096106	160172	186188	114116	100108	122130
2011	Slovenia	SEVNICA	Negative	0360-070	216224	154154	173179	206226	100100	148156	170174	_090094	221221	153163	214214	175189	140144	166174	_087093	_090104	162170	184186	114114	108108	114126
2011	Slovenia	SEŽANA	Negative	0360-071	216220	152154	179179	186260	_098100	132152	174192	_082090	239241	163171	210216	175195	132136	170172	_081087	100104	158172	186190	114116	108108	122122
2011	Slovenia	MISLINJA	Negative	0360-072	220220	154156	179179	206218	_098100	130152	192192	_084088	221235	153157	210218	191191	136136	172172	_087093	_098100	166168	186188	114116	_094108	134150
2011	Slovenia	POLJCANE	Negative	0360-073	216220	152158	173179	200206	_098100	140144	174192	_082088	221239	165171	214220	175183	138140	170174	_087091	_096100	160166	188190	116116	100116	110122
2011	Slovenia	GORENJA VAS-POLJANE	Negative	0360-074	216220	156158	173181	186218	_098100	142148	168180	_080092	221239	159169	216222	191197	140142	170178	_081087	_098098	166168	184188	116116	100106	106130
2011	Slovenia	KOBARID	Negative	0360-075	216216	152156	173179	200206	_098098	130156	174190	_090090	221243	159163	216216	191195	136140	170172	_081085	106108	162168	176188	114116	108110	114130
2011	Slovenia	LOGATEC	Negative	0360-076	216216	142156	179179	200210	_098098	152154	172192	_088088	233239	167171	214216	187193	140144	172178	_087091	_090100	162162	184184	116116	104108	130142
2011	Slovenia	AJDOVŠČINA	Negative	0360-077	216224	154156	173179	192206	_098100	132152	180192	_078094	227235	159179	216222	175195	140140	176178	_087091	102102	158172	184184	114116	_094116	110122
2011	Slovenia	BREŽICE	Negative	0360-078	216216	152154	173179	186218	_098100	148152	180192	_084090	235239	157175	216220	175187	132144	178178	_085089	104110	160160	182186	116120	108108	130130
2011	Slovenia	CELJE	Negative	0360-079	220220	148154	173179	192200	_098100	140148	180192	_082088	221231	165171	222226	189193	132136	174178	_081093	_090098	160164	188190	116116	104110	130130
2011	Slovenia	METLIKA	Negative	0360-080	216220	154154	179179	192192	_098098	148152	174192	_084086	241243	155165	216224	189189	138144	176182	_085089	102104	162166	186186	116116	_094100	110122
2011	Slovenia	DOMŽALE	Negative	0360-081	216216	154156	173179	192206	_098098	130152	192194	_082090	231241	161175	214216	191191	132140	174182	_085087	_094102	156164	186190	114116	104110	130130
2011	Slovenia	DRAVOGRAD	Negative	0360-082	220220	150154	179181	200226	_098098	148148	180180	_088088	235239	167169	214216	189191	132132	170172	_085085	_080108	160162	182186	116120	104108	126134
2011	Slovenia	GORNJA RADGONA	Negative	0360-083	216224	146154	179179	186200	_098098	152152	192192	_082088	229239	157165	214220	175193	140140	174174	_085091	_096108	158166	190190	114114	100108	130154
2011	Slovenia	VELIKE LAŠČE	Negative	0360-084	216220	154158	179181	192206	100100	148152	192192	_088090	239239	157171	210216	189191	142144	174178	_081091	_098104	170172	178186	116116	108108	110122
2011	Slovenia	IDRIJA	Negative	0360-085	216220	154156	173179	206206	_098100	140148	192192	_084084	0	0	214216	191191	140146	0	_083089	104106	162164	188188	0	_098108	0
2011	Slovenia	KOPER	Negative	0360-086	216220	154156	179179	192206	_098098	152162	192192	_082084	239243	159167	212214	191197	140144	166178	_087087	_090098	158174	186190	116116	108110	114114
2006	Italy-TS	TRIESTE	Negative	3383-005	216216	152156	173179	218224	_098100	132156	170192	_084088	221227	153161	216220	191193	136142	170176	_087091	_094102	162174	186188	114116	108108	122126
2010	Italy-TS	MONRUPINO	Negative	1134-091	216220	140154	173179	192218	_098100	152158	188192	_084088	235245	167171	214216	189195	132132	168178	_085091	_080080	160166	184188	114118	108108	126142
2010	Italy-TS	TRIESTE	Negative	1134-092	220220	148152	173179	206206	_098100	152152	192192	_084088	235245	163183	216222	191195	132142	166180	_087087	_094098	162168	186188	114114	108108	126126
2010	Italy-TS	TRIESTE	Negative	1134-093	220224	156158	179179	192206	100100	150152	170176	_084084	235235	157161	214214	175175	138142	160178	_087091	100104	158174	184186	114116	108108	126130
2011	Italy-TS	TRIESTE	Negative	1438-095	216224	152162	179179	218224	_098098	132152	176180	_084090	239245	153163	216216	187193	140144	176178	_085087	_080098	162164	182188	114116	106108	126130
2011	Italy-TS	TRIESTE	Negative	1438-096	216220	152154	179179	200206	_098098	148152	172176	_084090	239241	153163	214216	175187	140142	170178	_087087	_094104	166168	182188	114116	106108	126130
2011	Italy-TS	TRIESTE	Negative	1438-097	220220	150152	173181	200216	_098098	132152	170192	_084092	221239	157175	210218	189189	132140	174178	_087091	_094094	164164	186190	116116	100108	114114
2011	Italy-TS	TRIESTE	Negative	1438-098	216220	152152	179181	200200	_098100	152160	192192	_082084	221221	163167	214220	189195	132142	170178	_081083	_094108	160162	178186	114116	108108	122130
2011	Italy-TS	TRIESTE	Negative	1438-099	216220	152154	173173	206218	_098100	153158	176180	_082082	231239	165171	216216	191195	142142	170174	_087089	_090100	164170	176186	114114	100108	126130
2011	Italy-TS	TRIESTE	Negative	1438-100	220220	148158	179179	206224	_098100	152158	170180	_080084	239243	159161	216216	187187	138142	170178	_087089	_094100	160172	188190	114116	108114	114130
2011	Italy-TS	TRIESTE	Negative	1438-101	220224	148150	179179	200206	_098100	130160	170192	_084090	221243	161167	214218	187195	136142	160178	_087087	102106	158158	186186	116116	106108	154154
2011	Italy-TS	SGONICO	Negative	1438-102	216216	154156	173179	200218	_098098	158158	170192	_084090	221221	165167	214216	195195	132136	160178	_087089	_090106	156166	176186	116116	100110	122130
2011	Italy-TS	TRIESTE	Distemper	1438-125	220224	156158	181181	192206	100100	152158	176180	_084088	235235	157169	214216	187195	132138	160168	_083087	100104	162164	180186	114114	108110	126130
2011	Italy-TS	TRIESTE	Distemper	1438-126	216216	152162	179179	186206	_098100	140152	192192	_084084	227231	163171	214218	189195	136140	160160	_087087	_098100	162168	186190	116116	_094108	122130
2011	Italy-TS	TRIESTE	Distemper	1438-127	220220	150156	173181	206218	_098100	152152	180180	_084088	235239	161169	214216	187187	132142	168170	_081083	104104	162172	180190	114114	108110	126126
2011	Italy-TS	TRIESTE	Distemper	1438-128	216216	150162	179181	218224	_098100	152158	192192	_090092	221243	163171	214214	189193	140144	160168	_083087	_090100	166166	180186	114116	108110	110154
2011	Italy-TS	TRIESTE	Distemper	1438-129	220224	152154	179181	192200	_098102	132152	192192	_080088	239243	157175	218222	189193	136138	166178	_087087	_098104	158166	186188	116116	100108	122126
2011	Italy-TS	SALES-SGONICO	Distemper	1438-130	216220	154156	179179	200224	_098100	148152	170180	_082092	235239	167175	214222	175193	132136	172178	_085087	_090098	160162	180188	116116	108108	114126
2011	Italy-TS	VIA LIVIA 2 TRIESTE	Distemper	1438-131	216216	156162	179179	216218	_098098	158158	192192	_084084	231239	159161	216216	189195	132142	168178	_087089	_080090	166172	186188	116116	108108	122126
2006	Italy-UD	UDINE	Negative	3383-003	216220	154156	179181	186218	_098100	152156	170180	_082092	235235	163163	216220	187187	136140	172178	_085089	100104	168172	178186	116116	_092094	114130
2008	Italy-UD	LUSEVERA	Rabies	3383-073	220220	150154	179179	200218	_098100	148156	192192	_080082	221223	163167	216224	187187	134146	160178	_087091	_094100	164178	184190	114114	100110	126150
2009	Italy-UD	TOLMEZZO	Rabies	0325-008	224224	146162	179181	200200	_098100	148152	172192	_078082	221221	163169	212216	175197	140140	176176	_085091	_080100	166172	184186	114116	108108	122126
2009	Italy-UD	MERETO DI TOMBA	Rabies	0325-029	220220	150156	179179	186200	_098100	148148	176192	_088088	221243	157157	214216	187193	144144	174178	_087091	100100	164172	182184	116116	_094100	118130
2009	Italy-UD	TREPPO GRANDE	Rabies	0325-051	220224	146152	173179	216224	100104	148148	172192	_088088	227227	157167	212214	187191	130140	170174	_081091	_094104	164174	182182	114114	_094096	114138
2009	Italy-UD	DIGNANO	Negative	0325-095	216220	154158	179181	186206	_098100	156156	168172	_078084	221231	163169	214216	191193	140140	170176	_083087	100106	164174	186188	116116	108110	106126
2009	Italy-UD	TARCENTO	Negative	0325-100	220220	148156	179181	200216	_098098	152160	192192	_084090	227245	161165	216216	187195	136140	_000000	_085087	_098102	162166	184184	114116	108108	122154
2010	Italy-UD	MORUZZO	Negative	1134-043	216216	150150	181181	192218	_098098	148152	176192	_080090	233239	157171	216216	187195	132132	176178	_091091	104108	166172	188188	114116	_094108	126130
2010	Italy-UD	TRIVIGNANO UDINESE	Negative	1134-045	216220	154156	179179	216224	100100	148152	168192	_084088	227235	153159	214214	175195	134140	172174	_081087	100102	164166	182190	114114	108108	126126
2011	Italy-UD	GRIMACCO	Negative	1438-067	220220	150154	179181	218218	100102	160164	192192	_084092	235239	163163	216216	189193	140144	172172	_087093	104108	162164	180186	116116	_094108	122126
2011	Italy-UD	REMANZACCO	Negative	1438-069	220220	152158	173179	218218	100100	142156	180192	_084088	231235	167167	214220	187191	140142	170178	_089093	102104	158168	184186	116116	_094094	126130
2011	Italy-UD	GRIMACCO	Negative	1438-071	224228	154154	179181	192200	_098102	152160	168192	_090090	227235	153161	214214	189193	140146	168170	_085091	_080102	158166	180188	116118	_094108	126130
2011	Italy-UD	MAGNANO IN RIVIERA	Negative	1438-072	220220	152152	179179	186192	100100	152152	172180	_088088	227247	163169	216222	187187	138142	170170	_087087	100102	160174	182184	116116	_098106	122126
2011	Italy-UD	TARCENTO	Negative	1438-077	220224	152152	179181	192218	100100	148152	180180	_084088	221227	163169	214216	175187	138140	170176	_085087	_094100	160160	182186	116116	_098108	126126
2011	Italy-UD	MERETO DI TOMBA	Negative	1438-079	216224	146152	179183	192224	_098100	148160	176192	_084088	239245	163165	212216	187195	140140	174184	_081083	_080110	158160	184186	114116	104108	122126
2011	Italy-UD	MANZANO	Negative	1438-092	220228	152152	173181	186218	_098100	148160	170192	_084088	221239	153157	220226	193195	138142	168176	_081087	102106	164172	188190	116116	100108	126130
2008	Italy-UD	VENZONE	Rabies	3383-068	220220	154158	179179	200218	_098100	148160	170192	_084094	221221	157163	212214	193195	140144	170178	_091091	100104	172174	184186	114116	104108	110130
2009	Italy-UD	RESIA	Rabies	0325-001	216220	146158	173179	218218	_098100	132156	168192	_084084	221237	169171	216216	179179	134142	160174	_091091	_096102	158166	186188	116116	100108	130134
2009	Italy-UD	SAN DANIELE DEL FRIULI	Rabies	0325-025	216220	146150	179179	200218	_098104	148164	174178	_082084	221221	163167	214216	187191	132146	172178	_083089	104106	168172	184188	116120	_094106	122130
2009	Italy-UD	MAJANO	Rabies	0325-026	216228	152154	179181	218218	_098100	152164	168172	_082082	227233	159175	216216	187191	144144	172176	_081085	100100	164166	184188	116116	_096108	122126
2009	Italy-UD	MAJANO	Rabies	0325-027	220220	150150	179179	200200	_098098	152152	178192	_082082	239239	167169	214216	195195	132140	170170	_083087	_090106	168170	184190	116128	_094110	110130
2009	Italy-UD	GEMONA DEL FRIULI	Rabies	0325-030	216228	152156	_000000	218218	_098100	152156	168168	_082084	227227	_000000	216220	175187	144146	168172	_081081	100110	164166	182188	116116	108108	126130
2009	Italy-UD	TREPPO GRANDE	Negative	0325-076	220220	150154	179179	218218	_098100	152156	174192	_080082	221221	155159	216218	187193	136140	174178	_091091	_094100	160172	182188	114114	100110	122150
2009	Italy-UD	GEMONA DEL FRIULI	Negative	0325-092	216216	150154	179181	192200	_098098	148156	170180	_082090	221225	157171	214216	179187	132140	172184	_081093	100104	162166	178188	114114	108110	126130
2009	Italy-UD	SANTA MARIA LA LONGA	Negative	0325-097	220220	152160	179179	186200	_098100	142164	192192	_090090	239243	165171	216220	189195	130144	172178	_087091	102102	172176	186188	116120	_094110	114130
2009	Italy-UD	SAN VITO DI FAGAGNA	Negative	0325-105	216216	146150	181181	204206	_098104	152152	190192	_088088	221231	171171	210224	187195	140146	176178	_089093	_096098	168168	186188	114116	100100	126150
2009	Italy-UD	BERTIOLO	Negative	0325-108	216220	152154	179181	200200	100100	_000000	168172	_082088	221247	163171	214214	175195	140140	172174	_085087	102104	160170	186190	114116	_096108	126138
2010	Italy-UD	TERZO D'AQUILEIA	Negative	1134-041	220220	150158	179181	192204	_098100	148152	174180	_082082	221239	163171	214216	187193	132132	172178	_083091	100100	160160	182188	114114	104110	126150
2010	Italy-UD	SAURIS	Rabies	1134-141	220224	150150	179181	192218	_098098	148152	180192	_082090	221239	163177	216224	193195	138142	172180	_081093	104106	156164	182186	114118	_094108	126154
2011	Italy-UD	UDINE	Negative	1438-073	220224	150158	179179	218222	_098100	153160	168192	_086090	221235	163163	214214	175195	138138	174182	_087087	_090104	160162	178186	114116	110110	110118
2011	Italy-UD	FORNI DI SOPRA	Negative	1438-074	216220	148150	173181	210218	_098098	152153	180180	_082084	239239	171177	214216	175195	130144	172176	_085087	106106	170170	186186	116120	_096108	130138
2011	Italy-UD	PAULARO	Negative	1438-075	220220	152156	173179	218218	100100	148156	192192	_084084	233235	153167	216216	175191	140140	172182	_083091	100100	170170	188194	116116	_094108	122126
2011	Italy-UD	CIVIDALE DEL FRIULI	Negative	1438-080	216220	154154	181181	192200	_098100	156160	168192	_084090	221223	163165	216222	187191	140148	172178	_087087	_080098	158164	184186	116118	108108	126154
2011	Italy-UD	FORNI AVOLTRI	Negative	1438-086	216220	152152	173181	206218	_098100	148164	170172	_082088	227239	159183	216216	191193	132134	168176	_085091	_096102	156164	182188	114116	100110	126126
2011	Italy-UD	PRATO CARNICO	Negative	1438-087	216216	152154	179183	200206	100100	132148	168190	_086088	221227	153171	214216	187187	130140	178180	_087087	_090100	160162	192192	116116	_098110	114130
2010	Italy-TN	CAVALESE	Distemper	1134-013	216220	148154	179179	192218	_098098	152152	172172	_088088	231243	151161	220224	187187	132142	174178	_087087	110110	160166	174178	114116	108108	130130
2008	Italy-TN	Segonzano	Distemper	3383-045	216224	152156	173179	206218	_098100	152152	172192	_082090	221247	161171	210222	187193	140140	174176	_085091	_080100	160162	184190	114116	108108	122122
2008	Italy-TN	ROVERETO	Distemper	3383-060	216220	148156	181181	218218	_098098	160160	172194	_082082	235241	157171	214216	173191	138140	160180	_087087	_094104	162172	184184	114114	108108	122126
2008	Italy-TN		Distemper	3383-079	216220	146150	181181	186206	_098100	_000000	192192	_084084	227235	157167	212224	175197	142146	160172	_085087	_094100	156162	178182	116116	108110	134154
2010	Italy-TN	PIEVE DI BONO	Distemper	1134-001	220224	152158	179181	186218	_098100	148152	170192	_082082	221227	153163	214216	175187	138142	160184	_087091	_094100	162164	184190	116116	108110	122138
2011	Italy-TN	CANAL SAN BOVO	Negative	1438-058	220220	150154	173181	206218	_098102	148148	192192	_082090	227237	157167	214216	187193	138140	174178	_083083	104108	164166	182186	114116	100110	126130
2011	Italy-TN	RABBI	Negative	1438-064	216228	152154	179179	200218	_098098	156156	170176	_084088	223227	159171	216224	175191	130136	166176	_081085	_078104	156160	182184	114116	106108	130150
2006	Italy-BZ	VALLE DI CASIES/GSIES	Distemper	3383-002	216220	154160	173179	210218	_098100	158164	192194	_084090	227227	163183	214224	183193	132132	168178	_087093	102106	160162	182188	116118	108108	118126
2008	Italy-BZ	MELTINA/M÷LTEN	Distemper	3383-064	216224	158158	181183	200218	_098100	152152	168192	_082084	233239	163173	214214	175187	134142	174176	_087093	100106	164174	178190	114116	_094094	114130
2008	Italy-BZ	SAN GENESIO ATESINO/JENESIEN	Distemper	3383-071	220220	152154	179185	186200	100104	156156	174192	_082090	227227	157165	214216	191195	132136	176184	_091091	100106	158174	174182	114116	_096108	114114
2010	Italy-BZ	BADIA/ABTEI	Rabies	1134-122	224228	150152	179181	192192	_098100	146152	172192	_088090	221247	159171	224224	189191	132142	166176	_081087	102102	160164	178190	116116	104108	130150
2011	Italy-BL	ZOLDO ALTO	Negative	1438-008	220220	152152	179179	218218	100100	152152	172172	_082090	221233	169169	216216	187187	144144	176184	_085091	_094100	158164	184186	114116	_094100	122130
2011	Italy-BL	FARRA D'ALPAGO	Negative	1438-009	220220	146154	179181	192218	100100	152153	170170	_080084	227227	159167	212216	191195	146146	172180	_083085	102108	162172	188188	116116	108108	126126
2011	Italy-BL	CORTINA D'AMPEZZO	Negative	1438-012	216220	146146	181181	192218	100100	153156	174192	_078088	231239	157159	216216	187187	140142	170172	_085091	_094100	164166	186186	116116	_094110	130142
2009	Italy-BL	TRICHIANA	Distemper	0325-032	216224	146146	179181	186218	100100	144156	176192	_090090	227231	157163	214214	193199	132140	170176	_087093	_094104	160162	184188	116118	_094108	114130
2009	Italy-BL	LONGARONE	Rabies	0325-068	220224	148158	179179	192218	_098098	148164	192192	_082092	221239	157171	214216	175179	138142	174184	_087091	_094102	174174	186186	116116	100104	122126
2010	Italy-BL	AGORDO	Rabies	1134-099	216220	146152	181181	200206	100100	152152	192192	_088088	221231	167171	214216	187199	130144	172176	_081091	_094106	166174	178186	116116	104108	138138
2011	Italy-BL	CORTINA D'AMPEZZO	Negative	1438-007	216224	152154	181181	192218	100100	156156	180192	_082084	239239	157161	216216	179197	132138	172174	_087091	_090106	172172	188188	114116	108110	126126
2009	Italy-UD	BUIA	Rabies	0325-012	216216	152156	179179	186218	100100	156156	170192	_088090	231241	159163	214220	179191	144144	176178	_085087	102102	170170	186188	114116	104108	122130
2009	Italy-UD	PANTIANICO	Negative	0325-102	224224	154156	183185	218218	_098098	144156	192192	_082084	221221	163171	214216	191195	136140	_000000	_081085	104104	158172	184184	114118	104106	118130
2007	Italy-UD	FORNI DI SOPRA	Distemper	3383-015	216220	146156	181183	186218	_098100	152152	174192	_082090	221229	159163	216224	195197	138140	172174	_087087	102102	164166	182184	114116	104108	118138
2010	Italy-UD	FORNI DI SOPRA	Rabies	1134-140	220228	154154	179185	200206	_098098	148148	192192	_082082	221227	163163	212216	189191	132140	170172	_085087	_096098	160160	186192	116116	110110	110118
2011	Italy-UD	TARVISIO	Negative	1438-068	216216	154156	179179	200218	_098098	148152	192194	_082088	221239	159163	216220	189191	132146	168174	_087091	100104	162164	186186	114116	110112	126142
2011	Italy-UD	OVARO	Negative	1438-088	216220	150154	173179	192218	_098100	152152	174192	_080082	221233	155167	216220	191193	136140	170178	_085091	100104	160164	178188	114116	100104	130130
2007	Italy-TN		Distemper	3383-011	220224	150156	179185	206218	_098098	152152	172192	_080088	221233	161161	216224	191193	132138	168184	_083087	102106	164170	178188	114116	104106	110142
2007	Italy-TN	CAVALESE	Distemper	3383-018	216216	146158	179185	200200	_098100	144152	194194	_088090	221221	167175	214216	191199	138138	170178	_083087	_098104	160166	188188	116116	108110	110138
2007	Italy-TN	Sover	Distemper	3383-030	224224	152158	173179	192206	_098100	156156	190192	_082082	231237	161173	216216	173187	144146	176178	_083091	100100	164170	184190	114118	104110	126142
2007	Italy-TN	Trambileno	Distemper	3383-031	216220	150156	179181	216262	_098098	152152	174192	_088088	233239	171171	216222	191193	132138	178178	_087087	_080102	164166	178184	114114	104108	122134
2007	Italy-TN	Tesero	Distemper	3383-032	216220	154156	179179	206218	_098098	152152	192192	_082090	231233	153171	216222	195199	132132	178180	_087093	102106	164164	178188	114120	110110	114142
2007	Italy-TN	Levico Terme	Distemper	3383-033	216220	156156	179179	200218	_098100	_000000	172190	_082082	221227	163171	214216	193195	142144	170180	_087091	100102	158164	182188	114120	104108	110134
2007	Italy-TN	Borgo Valsugana	Distemper	3383-034	216224	148156	173179	200258	_098098	_000000	172174	_082090	221239	167173	216224	191195	138140	168178	_091091	_090090	160162	186192	114118	_096106	126126
2007	Italy-TN	Borgo Valsugana	Distemper	3383-035	216224	140156	179181	200204	_098098	_000000	190192	_088090	231239	167171	216222	179195	138144	174178	_083091	100104	160164	186188	116118	106108	114126
2007	Italy-TN	Castelnuovo	Distemper	3383-036	216216	150150	179179	200206	_098098	152156	192192	_080082	221231	155163	214224	173199	136144	172176	_087087	102102	160170	182188	116116	_096106	110122
2007	Italy-TN	Roncegno	Distemper	3383-037	220224	154154	173179	206218	100100	152156	172192	_080082	233247	153163	214224	179193	146146	174178	_087087	102102	168170	184188	114118	106108	110130
2008	Italy-TN	Nomi	Distemper	3383-039	216224	146156	181183	192218	100100	148148	174192	_078082	231245	167171	216216	173175	138144	172172	_087087	_094098	156164	178188	114116	106110	126130
2007	Italy-TN	Borgo Valsugana	Distemper	3383-040	216224	156156	173179	200200	_098098	148160	172174	_082082	221239	167173	224224	173191	132140	168168	_091091	_090104	160162	186192	116118	_096096	126126
2008	Italy-TN	Borgo Valsugana	Distemper	3383-041	216224	156158	181181	200200	_098100	_000000	174192	_090094	221239	171173	222224	173195	138140	178178	_083091	100104	160162	186192	116118	106110	126126
2008	Italy-TN	Folgaria	Distemper	3383-044	220224	152156	179179	192218	_098098	144152	172192	_080082	227245	163167	216218	191193	138146	172172	_087087	_090100	166166	188188	114114	106108	114126
2008	Italy-TN	Bedollo	Distemper	3383-046	216224	152156	179181	218218	_098100	152152	172178	_082084	221231	167171	222224	173191	138142	168172	_081087	_094094	164166	178184	114118	104108	110122
2008	Italy-TN	Baselga Di PinÞ	Distemper	3383-049	216224	152156	179179	206218	_098100	148152	190192	_082082	221227	163173	222224	193193	132132	168170	_087087	100102	166170	184188	116116	_096096	126134
2008	Italy-TN	Baselga Di PinÞ	Distemper	3383-050	216216	150158	173179	192206	_098098	156156	174192	_082088	237245	165175	216220	179195	138138	168178	_083087	_098108	160164	178178	114118	104110	126126
2008	Italy-TN	Folgaria	Distemper	3383-052	216224	146152	179179	200266	100100	148152	174190	_082088	233247	159171	216224	173191	132140	172172	_091091	_098100	166170	190190	114116	108110	110114
2008	Italy-TN	Strigno	Distemper	3383-053	224224	154154	173173	218218	_098100	152152	170190	_080082	235241	153171	216224	173199	138138	180184	_085091	_094100	162172	186188	114116	_094108	114126
2007	Italy-TN	Giovo	Distemper	3383-055	216224	154162	181185	218266	_098100	152152	172194	_082082	221233	163173	220224	175187	146146	174178	_081081	_090102	164168	178178	114116	104110	114134
2008	Italy-TN	BASELGA DI PINE'	Distemper	3383-058	216216	152152	179179	206218	_098100	152156	174192	_082090	221235	161175	210222	173195	138138	170172	_085087	100104	166172	174188	114116	_094104	110122
2008	Italy-TN	BIENO	Distemper	3383-059	216224	152158	179181	192206	100100	144148	192192	_082082	221221	161167	212218	173195	138144	172174	_083091	_094100	170170	184188	114118	_096106	126126
2008	Italy-TN	TRENTO	Distemper	3383-061	216216	150152	173183	206218	_098100	144148	174192	_080088	221241	157167	224224	173193	138144	178182	_083087	102106	164170	174184	114118	104106	122122
2008	Italy-TN		Distemper	3383-077	216220	146152	179179	_000000	_000000	_000000	174180	_080080	231233	161163	214224	173191	132146	170180	_083087	_090104	160164	178188	114116	106108	114126
2009	Italy-TN	LEVICO TERME	Distemper	0325-002	220224	140148	179181	200218	_098098	148152	172192	_090094	221245	167173	220224	193193	138144	170178	_081091	100102	158164	182186	114114	_094110	110130
2009	Italy-TN	BRENTONICO	Distemper	0325-023	216216	148158	181181	218218	_098098	152152	172192	_082088	227245	161163	220222	191193	144146	170170	_083087	100106	156158	178188	116116	106108	110134
2010	Italy-TN	SCURELLE	Distemper	1134-019	220228	150154	179179	206206	_098098	148152	190192	_082082	221245	161173	216220	173199	138140	172178	_087087	_098104	164170	184186	114116	_096108	114126
2010	Italy-TN	VATTARO	Negative	1134-084	216220	152156	179179	192218	_098098	144152	172192	_080088	227233	171173	214216	179191	140144	174180	_091093	106106	164168	182184	116118	_094110	126130
2010	Italy-TN	DARE'	Negative	1134-089	216216	156156	173173	200206	_098098	152156	192192	_082094	233241	163171	212220	195199	132140	170174	_087087	106106	164164	182186	114114	110110	130142
2010	Italy-TN	TRANSACQUA	Rabies	1134-125	216216	152158	181181	192262	100100	152156	192194	_090090	231247	161163	212222	195199	138144	168172	_083087	100106	156158	178186	114114	108108	118154
2010	Italy-TN	MEZZANO	Rabies	1134-126	216220	150158	179179	210218	_098100	144156	192194	_080090	221233	161163	216216	193199	132140	174176	_087091	100104	158164	178178	114114	_094108	110110
2010	Italy-TN	CAMPITELLO DI FASSA	Rabies	1134-128	220220	150156	179185	206206	_098098	144153	172192	_082082	231235	167167	222222	189195	132146	178180	_083087	100104	170172	186188	114116	_096110	106142
2010	Italy-TN	TRANSACQUA	Rabies	1134-129	216220	150156	179185	200206	_098098	152156	192192	_082082	233233	159171	214224	195199	140140	170172	_087091	100106	160168	182184	114116	_094096	130154
2010	Italy-TN	CANAZEI	Rabies	1134-131	216216	148152	179181	200262	_098100	148156	170192	_082086	231235	167167	216224	175197	138144	172172	_083085	102104	158164	184190	116118	104110	118130
2011	Italy-TN	RONCEGNO	Negative	1438-040	216216	154158	179181	200218	_098098	152152	168192	_088088	231245	163163	224224	193197	130146	174174	_083091	102104	164166	184184	114124	104104	126154
2011	Italy-TN	MAZZIN	Negative	1438-048	216220	154156	179185	206266	_098100	144156	192192	_082082	231241	157161	216222	179179	140142	168178	_083087	100106	164172	182186	114118	104110	130130
2011	Italy-TN	VILLA RENDENA	Distemper	1438-106	216220	140146	179181	206218	_098100	148148	172174	_090092	233243	167171	224224	173193	138140	160174	_083085	100100	166174	178182	116124	_094106	126130
2007	Italy-TN	Predazzo	Distemper	3383-023	216224	148154	179179	192200	_098100	152152	172192	_084088	221233	163167	216216	189199	136144	174184	_087091	_096102	170172	184188	116116	106110	122130
2007	Italy-TN	Varena	Distemper	3383-027	220224	146152	173179	200218	100100	152156	170180	_080088	221227	151171	222222	173193	132138	170174	_083087	_090094	164164	188190	116116	_094108	114130
2007	Italy-TN	Roncegno	Distemper	3383-038	216216	152152	181181	218218	_098100	148152	172192	_082088	227227	171171	216224	191193	138140	180180	_081081	_098102	166166	184186	116126	108108	126126
2008	Italy-TN	Rovereto	Distemper	3383-042	216216	150154	179179	218218	_098100	152152	168192	_082084	221241	163173	216216	173179	138138	170174	_085091	_090104	160166	184190	116118	106108	122130
2008	Italy-TN	Baselga Di PinÞ	Distemper	3383-043	216216	154156	173173	206218	_098100	152152	174180	_082082	221233	151167	220224	175187	138144	170170	_091091	100102	166170	182188	118118	_096106	126154
2008	Italy-TN	Levico Terme	Distemper	3383-047	216220	150152	173179	218218	_098098	148156	192192	_084088	239245	161161	210216	179197	138142	160178	_087087	100102	166170	178186	114114	106110	126130
2008	Italy-TN	Trento Sud	Distemper	3383-048	216220	152154	173181	206218	_098100	148152	190192	_082086	221227	157173	216224	189191	132146	160170	_087087	100102	162164	186186	120124	108108	126134
2008	Italy-TN	Vattaro	Distemper	3383-054	220224	152156	179179	206206	_098100	152152	172186	_080092	227241	163173	210214	179199	136138	168178	_085085	_094102	156160	178186	114116	106108	110142
2008	Italy-TN	VEZZANO	Distemper	3383-076	216224	150158	173179	258258	_098100	144152	170192	_082084	227241	153171	220220	191191	140144	174180	_087091	104104	164164	186188	116116	106108	118130
2009	Italy-TN	TRENTO	Distemper	0325-003	216216	150152	173185	206258	_098100	152152	192192	_078082	227241	161171	220224	173193	132146	160170	_085087	102104	156162	184190	116126	106106	122130
2009	Italy-TN	STENICO	Distemper	0325-011	216220	154158	173181	200218	_098098	142152	174174	_078088	221227	159171	216222	193197	132144	174180	_087093	102106	158172	178186	114116	106108	126134
2010	Italy-TN	TIONE DI TRENTO	Distemper	1134-028	220220	156158	179185	200206	_098098	152153	192192	_082084	221235	163171	216222	191193	138138	160178	_087093	_090094	160166	184186	120126	_096110	130130
2010	Italy-TN	CAVEDINE	Distemper	1134-030	216220	152156	173181	200216	_098098	152156	172172	_084090	227247	163171	220224	173189	146146	160180	_087091	_090102	162162	186190	114116	_096108	122130
2010	Italy-TN	ROVERETO	Negative	1134-080	216220	152158	179185	218218	_098100	156156	190194	_090090	221241	167173	212216	173179	132144	168174	_087091	_094100	164168	182190	116116	108110	122154
2010	Italy-TN	PERGINE VALSUGANA	Negative	1134-083	216220	156156	173181	192192	100100	152152	172190	_088090	227241	159173	212216	189191	132144	170180	_087087	100100	164172	184186	116120	104108	126130
2010	Italy-TN	PALU' DEL FERSINA	Negative	1134-085	216216	148154	173179	200218	_098098	152164	174174	_082088	223253	157163	214216	191191	138140	172176	_083085	_090102	164176	184186	114118	104106	138158
2010	Italy-TN	Italy-BLEGGIO INFERIORE	Negative	1134-088	220224	146152	173179	200216	100100	152164	170192	_082084	233247	157173	216222	191199	132138	168168	_081087	_098100	160170	186186	114118	106110	126130
2010	Italy-TN	VALDA	Negative	1134-090	216216	156158	179181	192200	_098098	152152	174190	_086090	233245	163169	224224	173191	138148	174182	_087087	102102	158158	184188	114116	108108	114126
2010	Italy-TN	CAMPITELLO DI FASSA	Rabies	1134-130	216220	148152	179185	200262	_098100	156156	168172	_084094	221235	151151	216224	179197	132138	170184	_083093	102104	160164	186188	116126	110110	122134
2011	Italy-TN	TELVE	Negative	1438-036	216220	148152	173179	200218	_098098	152152	178192	_080082	227247	153163	216224	187191	138142	160170	_085085	100102	164164	184190	116116	_096110	126130
2011	Italy-TN	PREDAZZO	Negative	1438-046	216224	152152	179185	186192	_098100	152152	192192	_088090	221221	151165	204214	191199	132140	174178	_087091	102104	168168	184188	114116	106108	134142
2011	Italy-TN	NOVALEDO	Negative	1438-049	220224	146156	173179	192200	_098100	148156	174192	_082090	227241	163167	216218	179195	140146	176180	_085087	_090104	166170	186188	116116	104110	130142
2011	Italy-TN	CANAZEI	Negative	1438-052	220224	146156	181185	262262	100100	148152	192192	_082084	227227	171173	214224	191193	140142	172174	_083087	_094102	162164	186186	116116	100110	122126
2007	Italy-BZ	SAN LORENZO DI SEBATO/ST. LORENZEN	Distemper	3383-010	224224	152158	173179	200218	_098100	152152	192192	_090090	221221	153167	216216	193193	132138	172174	_087093	_098104	164172	182184	114116	106106	110138
2007	Italy-BZ	Vipiteno	Distemper	3383-022	216220	152154	173179	200206	_098100	_000000	168192	_082090	231235	159171	216216	187191	132144	160170	_087087	102104	164166	184188	118124	108110	110110
2007	Italy-BZ	Laion	Distemper	3383-028	224224	162162	173183	200218	100100	142148	168192	_090092	233233	161163	212212	187193	132136	176178	_083087	102104	164164	188188	114116	104106	126142
2008	Italy-BZ	VAL DI VIZZE/PFITSCH	Distemper	3383-062	216224	156158	181183	200200	_098098	156156	174190	_080082	227239	159163	214214	191193	138140	176180	_085089	100102	156160	182184	114116	104108	110154
2010	Italy-BZ	VALLE AURINA/AHRNTAL	Negative	1134-073	216220	146156	173179	206218	_098100	144152	178194	_084092	227233	155163	212222	191193	140144	172174	_091093	100102	160166	184188	116116	_096106	138138
2008	Italy-BL	MEL	Distemper	3383-065	216224	146150	179183	200258	_098100	152152	190190	_088090	221231	153163	216220	175193	140142	172176	_081087	102104	162162	178188	114116	104106	118122
2008	Italy-BL	CESIOMAGGIORE	Distemper	3383-074	216224	140152	179179	206218	_098100	_000000	190192	_082088	221233	151171	216224	191199	140142	176184	_081087	_096098	162166	184184	114116	108108	126130
2009	Italy-BL	MEL	Distemper	0325-006	220220	146154	173179	200206	100100	144152	190190	_082088	221231	167167	212222	191199	138144	176180	_091091	100104	160164	186188	114118	104108	110134
2009	Italy-BL	BELLUNO	Distemper	0325-047	216216	152156	179179	206258	_098100	144152	178190	_090094	231231	157163	216216	197199	140146	176184	_081083	102104	160164	178188	114116	104110	130130
2009	Italy-BL	SOVRAMONTE	Rabies	0325-075	216220	148158	173173	192200	_098100	148156	168192	_090094	227233	153171	216222	173191	138140	170174	_085087	_090102	156164	184188	114114	104110	110134
2010	Italy-BL	SEDICO	Distemper	1134-037	216220	154158	179185	192210	_098098	152156	192192	_082090	227231	163171	216216	191195	132138	170178	_083087	100102	170172	186188	116116	_094106	158158
2010	Italy-BL	LIVINALLONGO DEL COL DI LANA	Rabies	1134-113	216224	146154	173179	206218	_098100	132152	192192	_082090	221233	159173	216224	191191	132138	172178	_087091	_080094	160172	186186	116118	110110	134154
2010	Italy-BL	ZOLDO ALTO	Rabies	1134-116	216216	152154	173185	192200	_098100	152152	190192	_088092	221239	161169	224224	191191	132138	170172	_083091	_094102	162164	178190	114116	104108	110130
2011	Italy-BL	MEL	Negative	1438-002	216216	146154	181183	186206	_098100	152156	170192	_088088	233233	167171	216224	173195	146146	170172	_083087	100100	160164	178184	114114	104108	126130
2011	Italy-BL	MEL	Negative	1438-003	216216	152154	179183	186206	_098100	152152	170192	_088088	233241	153171	216216	195199	144146	172172	_083087	_096106	164164	178188	114118	104108	130134
2011	Italy-BL	SEDICO	Negative	1438-005	220224	146156	179183	186200	_098100	148156	190192	_080088	221233	157171	214216	193195	138144	168174	_087087	100100	170172	184186	114116	104106	126158
2011	Italy-BL	SAN NICOLO' DI COMELICO	Negative	1438-013	216220	154158	181181	206218	_098098	144164	174174	_082092	221233	153161	216216	191193	144144	172182	_085091	102102	170170	178192	114118	106108	126130
2011	Italy-BL	MEL	Negative	1438-016	220224	152156	181183	186200	100100	152152	190192	_082088	221239	153171	212216	191191	144146	172180	_081087	_096102	160164	186188	116116	104110	130138
2011	Italy-BL	LA VALLE AGORDINA	Negative	1438-019	224224	150154	173173	218218	_098100	148156	190192	_082088	221241	151151	220224	191195	140140	176178	_083087	_094094	164166	184184	114120	108110	126126
2011	Italy-BL	LIMANA	Negative	1438-023	216216	152154	179183	186186	_098100	156156	192192	_088088	233241	153171	214216	173193	138146	170174	_083087	102106	172172	178194	114116	104104	126134
2011	Italy-BL	VOLTAGO AGORDINO	Negative	1438-028	216224	146154	173185	206218	_098100	152152	190190	_082088	227237	157161	216222	175197	132144	168172	_085087	_098102	170172	184188	114116	106108	126130
2011	Italy-BL	LIMANA	Negative	1438-029	216220	146154	181181	206218	_098100	148148	190190	_082088	231233	163171	214216	193199	138146	172174	_083087	_096102	164164	184188	116116	110110	130130
2011	Italy-BL	SEREN DEL GRAPPA	Negative	1438-030	216220	146154	179181	186200	_098100	152152	192192	_080088	231239	163167	216220	179191	144146	168172	_081081	_098102	158160	182182	114116	_094110	130158
2009	Italy-BL	PIEVE DI CADORE	Rabies	0325-050	216216	152152	179181	200218	_098100	144152	192192	_086090	227233	163167	216224	189193	146146	172174	_081083	100102	170170	182186	116116	108110	130154
2009	Italy-BL	SOVRAMONTE	Rabies	0325-054	216220	154158	179179	_000000	_098100	148148	170192	_082090	221245	155167	224224	173199	140142	172174	_087087	_096100	162164	186188	114114	106108	126134
2010	Italy-BL	ALANO DI PIAVE	Distemper	1134-035	216220	152156	179185	210218	_098098	152152	172178	_082088	231233	167169	214216	189193	146146	160176	_081087	100100	160170	182192	116116	108108	126158
2010	Italy-BL	SEDICO	Distemper	1134-036	220220	150156	179183	186218	_098098	152152	172192	_092092	231233	171171	204226	193199	140146	172178	_087087	_090100	164174	178188	114116	110112	138138
2010	Italy-BL	PEDAVENA	Negative	1134-040	220224	146154	179181	218218	_098100	144156	170190	_082090	239241	159163	222222	179179	132132	172174	_087091	106106	170172	184186	116116	108108	114130
2010	Italy-BL	OSPITALE DI CADORE	Rabies	1134-095	220224	150152	179183	186192	100100	142156	182192	_082090	233233	163171	216222	187193	132132	172174	_081087	_094100	160162	178182	114116	108108	130130
2010	Italy-BL	SOVRAMONTE	Rabies	1134-096	216220	152156	173181	192262	_098098	152152	174192	_090094	227239	167171	216224	189189	142146	174176	_083085	_090100	162166	178186	114116	_094096	114122
2010	Italy-BL	LONGARONE	Rabies	1134-097	216220	154158	179181	200210	_098098	152153	192192	_082088	221245	163163	216224	189195	140146	172176	_087091	102102	172172	186194	114116	_094104	130130
2010	Italy-BL	VODO DI CADORE	Rabies	1134-104	216224	146156	173179	218218	_098100	142152	192192	_082082	221247	161163	224224	175197	144144	174178	_087093	102102	164170	184186	114116	110110	126130
2010	Italy-BL	LIVINALLONGO DEL COL DI LANA	Rabies	1134-107	220220	154156	183185	200206	_098100	152156	180192	_082082	227239	151173	216224	193195	136140	172178	_087091	_094104	164170	186186	116116	100104	130154
2010	Italy-BL	SELVA DI CADORE	Rabies	1134-109	216216	146148	173179	200218	_098100	148156	192192	_086088	227227	163163	204224	179191	138144	174176	_083087	102102	162170	178184	114116	_094106	130138
2010	Italy-BL	ZOPPE' DI CADORE	Rabies	1134-117	216220	156156	173179	200206	100100	152152	190192	_082082	221221	163167	216216	175191	140140	178180	_087089	_080080	168168	182182	116124	104108	122134
2010	Italy-BL	SEREN DEL GRAPPA	Rabies	1134-118	216224	154156	179179	186200	100102	152153	190192	_084088	231239	151167	214224	175195	140146	174174	_087091	100106	164164	182188	114116	108110	118130
2011	Italy-BL	LA VALLE AGORDINA	Negative	1438-001	220220	152158	179185	192218	100100	144144	176192	_082090	233237	163171	214216	179199	132146	174178	_087091	102106	164170	184184	116116	108112	130142
2011	Italy-BL	PIEVE DI CADORE	Negative	1438-014	216216	152154	173181	218218	_098100	144152	174192	_082086	233233	157163	224224	179189	138146	170174	_081083	102102	160164	182184	116116	106110	130154
2011	Italy-BL	FELTRE	Negative	1438-015	216216	148156	179181	192206	_098098	152152	174192	_078088	233239	165167	214220	193195	138142	174184	_081085	_096104	164164	178178	114116	106108	130154
2011	Italy-BL	CESIOMAGGIORE	Negative	1438-018	216224	146152	173179	200200	_098100	144144	178192	_082088	221231	153163	216216	199199	130146	172184	_083087	_090104	164174	188194	116116	108110	122154
2011	Italy-BL	FELTRE	Negative	1438-020	220228	150158	179181	204206	_098098	152152	170190	_082088	233239	163167	214216	179187	140140	180184	_085087	100104	158166	182188	116120	_096104	142158
2011	Italy-BL	RIVAMONTE AGORDINO	Negative	1438-025	216216	152152	179181	192200	100100	152152	174194	_082082	221233	175175	216216	179195	140142	174184	_081087	100100	160168	184188	114116	_094094	114154
2011	Italy-BL	SAN PIETRO DI CADORE	Negative	1438-026	216220	152152	179181	200206	_098100	144152	174174	_082082	221241	157159	216224	191199	134140	168172	_083085	_098102	160170	188192	116116	106108	126154
2011	Italy-BL	VALLE DI CADORE	Negative	1438-034	216220	146154	173185	206216	_098100	152158	174192	_082088	221227	163171	216224	195199	138138	170174	_081091	_094102	164172	186188	116116	106108	130134
2011	Italy-TS	TRIESTE	Negative	1438-094	216220	154154	173181	200216	100102	148152	192192	_082088	221241	157157	210218	175189	132140	170174	_087087	_098100	162168	186190	114116	100108	114114
2008	Italy-UD	TOLMEZZO	Rabies	3383-067	216220	140152	179181	204204	_098100	152152	190190	_082082	221227	157163	214220	187197	140142	170174	_087087	100100	164170	188194	116116	100110	126158
2008	Italy-UD	RESIA	Rabies	3383-070	220220	140154	179185	206250	_098102	148164	168192	_088090	221225	155167	216218	189199	140144	170170	_081091	_090102	164170	186188	116116	100110	122154
2008	Italy-UD	RESIA	Rabies	3383-072	220220	140148	173179	200204	_098098	152152	190194	_078082	221221	157157	214214	179197	132142	168170	_087091	100104	164168	186194	116118	108110	130158
2009	Italy-UD	RESIA	Rabies	0325-007	220224	154158	179179	192204	_098098	148162	168192	_082082	221227	157171	214220	175193	140146	172178	_087091	_096100	164166	182188	114116	108108	146158
2009	Italy-UD	MAJANO	Rabies	0325-014	224224	150156	179181	200204	_098098	148148	168178	_088088	241241	159169	212214	189189	144144	170176	_081085	102104	156158	188188	114116	108108	126162
2009	Italy-UD	ARTEGNA	Rabies	0325-015	220224	154156	173179	206210	_098098	152160	168178	_088090	221239	167169	216216	175197	138140	172176	_087091	100104	162164	186186	116116	_096110	122130
2010	Italy-UD	SAURIS	Rabies	1134-134	216216	150156	181181	192204	_098100	152156	192192	_086090	221221	153163	212216	189195	132144	172174	_087087	100100	164164	178188	114116	104108	130146
2010	Italy-UD	SAURIS	Rabies	1134-136	216224	150156	181185	186218	_098100	152156	174174	_086090	221227	157173	212220	191197	132142	172176	_081085	102102	164164	184186	116116	108110	130154
2011	Italy-UD	LIGOSULLO	Negative	1438-078	216224	152156	173173	210210	_098098	152152	170192	_082082	221227	157171	212216	197197	140142	170178	_081081	104110	164166	178188	114114	106108	122122
2011	Italy-UD	TRASAGHIS	Negative	1438-081	220224	154158	179179	204218	_098100	148156	174192	_086092	221245	169169	216222	175175	138142	172174	_091091	100102	164168	184194	114118	_094108	130154
2011	Italy-UD	PREMARIACCO	Negative	1438-082	216216	152156	173179	206218	_098100	148152	168168	_082086	221239	157165	212216	193199	140144	172176	_087087	102106	170170	184186	116116	_094110	122130
2011	Italy-UD	FORGARIA NEL FRIULI	Negative	1438-089	220220	152152	173183	192192	100100	152152	192192	_082090	233237	163163	214224	187197	136146	172178	_087091	100104	156170	186186	116116	108110	130130
2011	Italy-UD	FORNI AVOLTRI	Negative	1438-090	216220	148158	179181	192204	_098098	144148	170192	_084088	221227	157159	218224	175197	132138	168172	_085091	_090104	162164	184188	116116	108110	130130
2011	Italy-UD	PAULARO	Negative	1438-093	216220	154156	179181	200206	_098098	152160	190192	_080082	227241	157159	216216	189197	134140	172174	_087091	100100	166170	188188	116118	100110	118122
2008	Italy-UD	RESIA	Rabies	3383-069	220220	148158	173173	200218	_098100	152152	170194	_078088	221241	157157	214214	175179	132136	168174	_087091	_096104	168174	186186	114118	_094108	122130
2009	Italy-UD	RESIA	Rabies	0325-010	216216	154156	179179	192200	_098098	148152	192192	_090092	221227	155157	216218	191193	140142	170172	_087093	_096104	164164	184188	114116	106108	110126
2009	Italy-UD	MAJANO	Rabies	0325-020	216220	152156	173179	192200	_098100	132156	170192	_082094	231241	157171	214224	175195	144144	172174	_081081	104104	164166	184188	116116	_098104	118126
2009	Italy-UD	SAN DANIELE DEL FRIULI	Rabies	0325-028	216220	150154	173179	186206	_098100	142148	170170	_082082	227227	171171	214224	187199	144146	172172	_083093	100104	164166	186188	116118	_098104	114126
2009	Italy-UD	SAN DANIELE DEL FRIULI	Rabies	0325-031	216220	152156	181183	192200	_098100	148152	168192	_082082	221241	159169	212214	183195	136142	174174	_081091	104104	166174	188188	114116	_098100	130150
2009	Italy-UD	MAJANO	Rabies	0325-033	216224	150156	179183	192192	_098098	_000000	180192	_080094	227241	171175	214224	175175	144148	160174	_081087	104104	164166	184186	114116	104106	118126
2009	Italy-UD	MORTEGLIANO	Rabies	0325-034	216220	150156	179183	186218	_098100	148148	174192	_090090	221241	157163	224224	175191	140142	174176	_083087	106106	166170	184188	116116	104108	126130
2009	Italy-UD	PRATO CARNICO	Rabies	0325-070	216220	156156	179181	204206	_098100	156160	192192	_088088	227227	163171	216216	187191	132132	172176	_081083	100102	164164	184184	114116	108108	130146
2009	Italy-UD	TRICESIMO	Negative	0325-083	220224	150154	179179	204224	_098100	160162	172180	_082088	221227	163169	212212	195195	136140	168168	_083087	102106	168170	186190	116118	106110	118122
2009	Italy-UD	VERZEGNIS	Negative	0325-101	220220	150152	179179	192206	_098100	152152	170192	_090090	221221	169169	222226	187187	130138	174176	_081087	102102	172172	184188	114118	_096108	122130
2010	Italy-UD	RAVEO	Rabies	1134-133	216220	152156	179181	192200	_098100	152158	168192	_088090	233239	159163	212224	189191	140144	180180	_091091	_096100	160166	186188	116118	108110	150154
2010	Italy-UD	PRATO CARNICO	Rabies	1134-137	216220	152154	179179	192206	_098100	144148	192192	_082090	221239	153165	216216	175189	132144	170172	_091091	102104	172174	178188	114116	_094100	122154
2010	Italy-UD	SOCCHIEVE	Rabies	1134-138	216224	154158	179181	192200	100100	144152	168190	_082090	233243	159159	216220	179187	138146	170172	_087091	100104	166172	178186	114116	_094108	130154
2010	Italy-UD	SAURIS	Rabies	1134-139	216224	152156	179183	192210	100100	152156	174190	_082090	221221	157163	216216	189195	132138	170174	_091091	100102	164164	184188	114120	_094104	130130
2011	Italy-UD	PALUZZA	Negative	1438-070	220220	152154	179183	192206	_098100	152152	170170	_082086	221227	157169	216216	175187	134144	174176	_087091	100100	156164	190190	116116	108110	122162
2011	Italy-UD	FORNI DI SOPRA	Negative	1438-084	216220	154158	179185	204218	_098100	148160	180192	_082090	227227	163165	216216	179187	138146	172174	_081089	102102	162164	186186	114120	108108	114130
2011	Italy-UD	GEMONA DEL FRIULI	Negative	1438-085	220224	154154	181181	206218	_098100	152152	174180	_080094	241241	163165	214216	187193	132134	172174	_087091	_098106	164170	186188	114116	_094094	126146
2010	Italy-TN	SOVER	Negative	1134-081	216220	152154	173173	192206	_098098	142148	174178	_088090	221221	167167	212216	189195	132138	172178	_081081	_098098	156172	186186	116116	106106	118130
2010	Italy-TN	IMER	Negative	1134-082	220224	156160	173173	218250	_098098	152158	168190	_090090	221227	157157	216218	175179	132140	170182	_087091	106106	164172	184186	116116	108108	118126
2010	Italy-TN	MEZZANO	Rabies	1134-127	216224	146154	179179	192206	100100	152160	178192	_090094	221227	157169	214224	195197	132140	168174	_081083	102106	164170	184184	116118	100110	114114
2011	Italy-TN	TESERO	Negative	1438-053	216224	152158	173173	200220	100100	152152	192192	_082090	221221	163169	212216	187191	138144	168178	_087091	_096096	156162	182184	114114	104110	114122
2011	Italy-TN	MEZZANO	Negative	1438-057	216220	156156	173173	200200	_098098	152164	192192	_078082	235245	153157	212212	197197	138140	168184	_091091	100102	164164	186186	116116	100106	122126
2011	Italy-TN	SIROR	Negative	1438-060	220220	156158	179179	200200	_098100	152152	168194	_090090	221221	165169	212224	191193	132146	170174	_081083	_080094	170174	188188	116116	108108	114114
2011	Italy-TN	RABBI	Negative	1438-062	216224	156164	179179	192218	100102	152152	174192	_088094	221235	159165	214224	175199	138138	168176	_087087	102106	164170	188188	116116	_094110	126138
2007	Italy-TN	CAVALESE	Distemper	3383-017	216216	146156	173173	218218	100100	152152	168192	_090090	231243	159169	216222	193197	138142	170178	_083087	_094104	162164	184188	114116	108112	130130
2007	Italy-TN	Predazzo	Distemper	3383-029	216224	156158	173185	200206	_098098	148152	180192	_080090	223241	159171	218224	189191	132140	174174	_081091	102102	164164	178186	116116	_094108	130142
2008	Italy-TN		Distemper	3383-078	220224	154156	173183	200218	_098098	152156	190192	_082088	221227	157171	216222	175197	138138	170174	_091091	100110	164164	186190	116118	104110	122130
2010	Italy-TN	PELLIZZANO	Distemper	1134-009	216216	154156	173181	200206	_098098	138152	174192	_082090	221241	163169	204216	191199	136148	174178	_087087	_094100	164164	182186	114114	_094104	122134
2011	Italy-TN	ARCO	Negative	1438-041	220224	154158	181181	206266	_098098	148152	192192	_082090	221241	157157	210222	173199	136142	168172	_083085	100104	164164	186188	114116	108110	114122
2011	Italy-TN	CARANO	Negative	1438-044	216224	146154	173179	192200	_098100	152156	192192	_088090	235237	163171	216224	187199	138138	174174	_087091	100100	170174	186188	114116	108110	114130
2011	Italy-TN	MOENA	Negative	1438-047	216224	150152	179179	200208	100100	144148	180192	_082092	223231	159173	214224	179199	130140	168176	_087087	_096104	160164	186188	114116	100106	126130
2011	Italy-TN	CIVEZZANO	Negative	1438-056	216220	152156	179181	192218	100100	152152	168192	_078088	221221	157159	222222	191193	138144	170174	_087089	_096096	160170	178188	116116	106110	122122
2006	Italy-BZ	SAN CANDIDO/INNICHEN	Distemper	3383-004	216220	156160	173173	192192	_098098	152164	168172	_084090	227241	157183	214224	191197	138144	170172	_083087	_090100	156168	178190	114116	108108	126130
2006	Italy-BZ	DOBBIACO/TOItaly-BLACH	Distemper	3383-006	216220	152156	179179	200218	_098100	148160	174192	_088090	227235	151157	222224	179187	140146	172182	_087093	_096100	168170	184188	116120	108110	118130
2006	Italy-BZ	VALLE DI CASIES/GSIES	Distemper	3383-007	220220	152154	173173	186218	100102	152160	192192	_082090	237239	159173	216224	191199	138138	168174	_081089	_096106	156162	186188	114116	110110	114130
2006	Italy-BZ	SAN CANDIDO/INNICHEN	Negative	3383-008	216216	156160	179179	192216	_098098	_000000	174192	_082090	221233	157159	216218	175195	130142	172176	_081083	_096100	164168	184188	116116	108110	126134
2007	Italy-BZ	Campo Di Trens	Distemper	3383-021	220228	154154	173173	192216	_098100	148152	174190	_090094	221221	159167	212224	189199	136148	168170	_087087	_090096	168170	178188	116116	108110	114130
2010	Italy-BZ	TIRES/TIERS	Negative	1134-072	220220	148154	173173	206206	_098098	148148	178192	_090090	227227	155159	214222	187193	132146	172172	_087093	100104	164170	182188	116116	_094108	110130
2010	Italy-BZ	BADIA/ABTEI	Rabies	1134-124	216220	156156	173179	192210	_098098	144156	174180	_078090	227233	159167	212220	175193	138138	174178	_087087	_080104	164164	182182	116116	106108	114126
2011	Italy-BZ	ORTISEI/ST. ULRICH	Negative	1438-103	220220	156164	173181	192262	_098102	142148	168192	_090092	221241	153171	216224	175187	142142	178178	_087093	100102	156162	188190	116116	106106	114122
2010	Italy-BZ	CAMPO TURES/SAND IN TAUFERS	Negative	1134-076	220220	150152	181183	206206	_098100	148160	170172	_090090	221227	159163	212216	173193	132140	160170	_081091	_090102	160164	182184	116118	_094110	126130
2010	Italy-BZ	BADIA/ABTEI	Rabies	1134-120	216216	154156	173179	210218	_098102	142144	174174	_078082	227233	157167	212212	193193	138138	172174	_083087	_080080	160164	182184	116116	106110	114122
2010	Italy-BZ	DOBBIACO/TOItaly-BLACH	Rabies	1134-121	216220	152154	179185	200218	100100	148152	180192	_082082	227239	159169	222224	187191	142144	172174	_087091	100106	164164	186186	114116	110110	138142
2010	Italy-BZ	BADIA/ABTEI	Rabies	1134-123	220220	150156	179181	200218	_098102	156160	192192	_082082	233235	157157	220224	179193	138138	178178	_083091	_096102	156164	182186	114114	110110	126130
2007	Italy-BL	CORTINA D'AMPEZZO	Distemper	3383-013	216224	148160	173173	192218	_098098	142148	192192	_084092	235239	159159	224224	187193	138140	172176	_087087	102104	164164	186188	116120	110110	126130
2007	Italy-BL	LA VALLE AGORDINA	Distemper	3383-014	216216	150160	181183	192200	_098098	144152	192192	_082090	233233	163163	212222	197199	138146	170172	_087091	_098102	168174	182186	116116	108110	130158
2007	Italy-BL	AGORDO	Distemper	3383-016	220220	146150	173173	192218	_098100	152152	168180	_082090	241245	153171	224224	191197	138144	176184	_081093	102104	156160	182184	116116	100110	126142
2007	Italy-BL	Vigo Di Cadore	Distemper	3383-019	216216	150154	173181	200216	_098102	152152	192192	_090092	221239	153163	212222	179187	138144	174176	_083087	_096106	162164	188188	116116	108108	122130
2009	Italy-BL	SAN PIETRO DI CADORE	Rabies	0325-052	216216	152154	173181	192192	_098098	152160	192192	_082092	221221	157163	212212	173187	142144	174176	_091093	102104	164164	186188	114116	100108	130154
2009	Italy-BL	FORNO DI ZOLDO	Rabies	0325-055	216216	154156	173183	192204	_098098	152152	178192	_082084	221233	159169	224224	191197	132140	170172	_081091	100102	164168	182182	116116	_094108	130130
2009	Italy-BL	PIEVE DI CADORE	Rabies	0325-059	220220	156156	173173	192254	100100	152160	180192	_082082	221221	159163	212212	187197	142144	176176	_087093	102104	164164	186188	114116	_094108	114130
2009	Italy-BL	VALLE DI CADORE	Rabies	0325-064	216220	154158	173181	200206	_098100	142148	192192	_082090	227247	163169	216224	187199	144146	170172	_087091	_098100	164170	184186	116116	100110	126130
2009	Italy-BL	LORENZAGO DI CADORE	Rabies	0325-066	216216	150156	173179	216254	_098100	152152	174192	_082090	221239	159165	212216	173199	132140	172172	_087091	104104	164168	186188	114114	110110	130130
2009	Italy-BL	COMELICO SUPERIORE	Rabies	0325-067	220224	150152	179179	200206	_098098	152152	174174	_082092	221227	159161	216216	193199	132144	172174	_087087	102110	164174	184194	116118	100110	118130
2009	Italy-BL	SAPPADA	Rabies	0325-069	216220	150158	179181	192216	_098100	132148	168174	_090090	221227	165173	216224	197199	144146	168176	_083083	102102	164168	178184	114118	108108	126130
2009	Italy-BL	SAN PIETRO DI CADORE	Rabies	0325-072	220220	156158	179181	192200	_098098	152152	170174	_084090	227233	163165	212220	191191	132140	172172	_081091	100102	164170	178182	114114	104108	122130
2009	Italy-BL	LORENZAGO DI CADORE	Rabies	0325-073	216216	152164	181181	192192	_098102	148152	192192	_082082	221239	157169	212212	189197	138144	174176	_091091	104104	156164	186188	114116	_094110	134154
2009	Italy-BL	AURONZO DI CADORE	Rabies	0325-074	220220	152154	173185	200204	_098100	144152	190192	_090092	227241	159171	212216	175187	132148	172178	_087087	_090106	164170	178188	116116	108108	122130
2010	Italy-BL	SAPPADA	Rabies	1134-100	220220	150160	179179	192206	_098098	148152	170192	_084086	241241	157171	212214	175191	144144	168172	_087091	100104	164170	178188	116116	104108	114154
2010	Italy-BL	VIGO DI CADORE	Rabies	1134-108	216216	146154	173185	192216	100102	152152	192192	_082090	221239	153153	212216	191197	132138	174180	_083091	104106	156166	188188	114114	108108	114130
2010	Italy-BL	LIVINALLONGO DEL COL DI LANA	Rabies	1134-110	216220	148152	173181	192218	_098098	144152	172180	_082088	221221	163169	224224	189191	138142	168172	_081085	102102	164166	188188	114116	108110	114118
2010	Italy-BL	SANTO STEFANO DI CADORE	Rabies	1134-115	220224	152156	179179	204218	_098100	152152	170174	_090094	221227	167169	216220	179193	132142	172178	_091093	104104	164174	184188	116118	108108	130130
2011	Italy-BL	LIVINALLONGO DEL COL DI LANA	Negative	1438-006	220224	152154	173179	200200	100100	152160	172180	_082090	221227	157173	222222	179197	132144	168174	_091093	_098100	166170	182182	116118	100108	126126
2011	Italy-BL	AURONZO DI CADORE	Negative	1438-010	220224	156156	173173	192218	_098100	142152	174192	_088088	227245	153159	218222	199199	130136	170174	_081081	_096102	162164	184186	116116	108108	122134
2011	Italy-BL	SAN VITO DI CADORE	Negative	1438-011	216216	150156	179185	192216	_098102	152160	180192	_090090	227227	157159	224224	187199	138140	172178	_081081	100102	168168	184186	116116	108110	126130
2011	Italy-BL	COMELICO SUPERIORE	Negative	1438-021	220220	156160	173179	192200	_098100	142152	170174	_082086	235235	157159	222224	175187	132138	168172	_081087	_096102	160164	186188	116118	_096096	122130
2011	Italy-BL	SAN NICOLO' DI COMELICO	Negative	1438-022	220220	150152	173181	192192	_098100	148152	168192	_084092	221241	159163	216224	191199	138144	168172	_091091	_096102	164174	184186	114118	108108	122130
2011	Italy-BL	COMELICO SUPERIORE	Negative	1438-032	216220	156158	173185	192200	_098100	142144	192192	_082084	221235	157173	214224	187193	130140	174174	_087091	_096102	162166	182182	116116	100110	114114
2011	Italy-BL	DOMEGGE DI CADORE	Negative	1438-033	220224	150160	179179	192218	_098098	152156	174178	_090092	221231	157157	216216	193197	142146	174176	_081091	_090094	166170	186188	114116	108108	122122
2011	Italy-BL	COMELICO SUPERIORE	Negative	1438-035	216220	154156	179179	192192	_098098	144160	174174	_082082	221241	157159	204214	183187	144146	174182	_087091	102102	156160	188188	114116	108110	118126
2009	Italy-BL	FORNO DI ZOLDO	Rabies	0325-046	216220	156156	173179	218218	_098098	148152	180190	_082088	221227	153167	212224	175199	132142	170174	_085087	_098098	162174	184186	116116	_096110	130130
2009	Italy-BL	LONGARONE	Rabies	0325-048	216224	150158	179179	216218	100102	152152	174180	_082092	221227	159171	224224	187197	132134	160172	_087093	_094100	158162	182188	116118	100106	114130
2009	Italy-BL	VALLE DI CADORE	Rabies	0325-049	220224	156156	179179	192216	_098098	148152	192192	_078092	221223	157159	214220	187187	138140	172172	_085087	_098100	162172	182184	114116	108108	130146
2009	Italy-BL	SANTO STEFANO DI CADORE	Rabies	0325-056	220220	152158	179181	192192	_098100	132152	170192	_084090	233241	153165	216220	191191	132140	170172	_091091	100102	168170	178188	114116	104108	130130
2009	Italy-BL	PIEVE DI CADORE	Rabies	0325-057	220220	150158	179183	210210	_098098	_000000	192196	_082084	221241	153161	214216	187193	134138	176176	_091091	100102	158166	188194	116116	106106	118142
2009	Italy-BL	LOZZO DI CADORE	Rabies	0325-060	216216	150152	173179	186200	_098100	148152	192192	_090090	227227	167171	216216	187193	142146	170172	_081087	100102	164170	186186	116116	108108	130130
2009	Italy-BL	SAN VITO DI CADORE	Rabies	0325-061	224224	152152	173185	206216	100100	152156	180192	_082082	221241	163171	216216	179191	138138	170170	_081091	_096100	164164	182182	116116	100110	122126
2009	Italy-BL	SAN PIETRO DI CADORE	Rabies	0325-062	220220	154160	179181	206218	_098098	148152	176180	_082090	235237	157163	212216	193197	132148	168170	_087091	102104	164170	178192	114114	_094108	114122
2009	Italy-BL	SAN NICOLO' DI COMELICO	Rabies	0325-065	220220	150154	179185	206218	_098098	152156	168192	_082086	221243	169171	212216	175199	140146	168172	_081087	100100	164166	184188	116128	104108	114126
2010	Italy-BL	SAN PIETRO DI CADORE	Rabies	1134-094	216216	156158	179179	192206	100100	148160	170170	_088088	221221	157159	216216	189195	138138	172174	_091091	_090100	162170	184188	116116	106108	118130
2010	Italy-BL	AURONZO DI CADORE	Rabies	1134-101	216224	152154	179185	200206	_098102	152156	188192	_082090	235245	155163	214216	175175	138138	174174	_085091	100104	164164	182188	114116	108110	122130
2010	Italy-BL	AGORDO	Rabies	1134-102	216224	150154	179181	200206	_098098	148152	178192	_082084	235239	157159	222224	175179	136138	172178	_083085	_096102	164164	184188	114116	104110	118118
2010	Italy-BL	VIGO DI CADORE	Rabies	1134-103	216220	146158	179185	200200	_098100	152152	170192	_082092	227239	159169	214224	173195	132138	170170	_085091	_098104	164168	178186	114116	106108	114158
2010	Italy-BL	COMELICO SUPERIORE	Rabies	1134-105	216216	152158	173179	192206	_098100	142144	192192	_088090	221221	153157	216216	189195	130138	174174	_087087	100104	160168	184188	114116	108110	122130
2010	Italy-BL	SAPPADA	Rabies	1134-106	216220	150154	179185	192218	_098102	148152	170192	_084092	227239	159163	214216	173191	138142	170172	_085087	_098100	164174	182188	114114	106108	114154
2010	Italy-BL	SAN VITO DI CADORE	Rabies	1134-114	216220	150164	179181	186218	102102	152152	180192	_082092	235235	159163	212220	189197	140142	176176	_091091	_090106	164170	188188	116116	_096106	114154
2010	Italy-BL	PEDAVENA	Rabies	1134-119	224224	146158	179181	204210	100100	152152	180192	_078084	233241	157171	222224	175193	132146	170174	_081093	100102	164166	188188	116116	_096106	126130
2011	Italy-BL	VALLE DI CADORE	Negative	1438-004	216224	148160	181183	200206	_098098	152152	192192	_088090	221245	153159	214216	191195	140144	178178	_081087	102102	156174	186186	116118	108110	130138
2011	Italy-BL	CORTINA D'AMPEZZO	Negative	1438-017	220224	146156	181185	206206	_098100	152156	168174	_090090	221233	153169	216224	179191	136142	174184	_081091	_096096	166170	182188	116116	100104	110122
2011	Italy-BL	SANTO STEFANO DI CADORE	Negative	1438-024	216220	146160	179179	192218	_098100	148152	170192	_084090	221235	159159	216222	179187	130146	168170	_091091	_098100	166168	178184	116128	108112	126130
2011	Italy-BL	AURONZO DI CADORE	Negative	1438-027	216228	152154	179181	208218	_098098	142152	192192	_082092	221235	159169	216222	179193	138140	172176	_087091	_098102	160164	186188	116116	100106	118122
2011	Italy-BL	SAN PIETRO DI CADORE	Negative	1438-031	224228	154160	181181	206206	_098098	148152	192192	_082088	221221	157167	216216	187189	132148	160170	_083091	_090096	164166	188188	116116	108108	130130
2009	Italy-TS	TRIESTE	Rabies	0325-040	220224	158158	179183	186192	100100	136142	170192	_084090	221221	151165	214216	175193	136144	170176	_087089	_090096	162168	190190	114116	100110	114130
2007	Italy-UD	Forni Di Sotto	Distemper	3383-024	216216	152158	179183	206218	100100	148148	180194	_080088	221227	159163	216220	187187	138142	168172	_085087	_098100	166170	186188	116120	110110	130138
2010	Italy-UD	FORNI DI SOPRA	Rabies	1134-135	220228	154154	179185	218218	_098098	148148	170192	_082088	221241	157171	212216	189191	140140	172176	_089093	100104	160164	186192	116116	110110	110142
2011	Italy-UD	PAULARO	Negative	1438-091	216220	150156	179185	186218	_098102	142156	192192	_078082	225233	159171	214216	189191	132138	174174	_087091	_096106	162172	184190	114116	104114	130158
2008	Italy-TN	ROVERETO	Distemper	3383-063	216216	154158	173179	192218	_098098	144160	192192	_078082	235247	163171	210214	191199	138146	170176	_085087	_090100	156158	184186	116116	108110	122142
2008	Italy-TN	VEZZANO	Distemper	3383-075	216216	152154	179181	192206	_098098	148152	192192	_084086	227231	157165	216216	173189	138146	170172	_083091	100104	156158	182184	114124	_096106	118138
2009	Italy-TN	MORI	Distemper	0325-018	216216	152156	179183	200218	_098100	142164	170170	_088090	231233	157171	210210	191193	132146	160170	_087087	_090102	162162	186190	116116	_096110	122134
2009	Italy-TN	NOMI	Distemper	0325-071	216220	152156	179181	218218	_098098	144152	170192	_080088	235235	159161	210216	191193	136138	170170	_089089	106106	156170	182188	114116	104110	126130
2010	Italy-TN	DIMARO	Distemper	1134-002	216220	146154	173179	192218	_098098	152153	174192	_078082	223223	151157	216216	175193	136142	170172	_087087	_096108	160160	186188	114116	_096104	142142
2010	Italy-TN	PEIO	Distemper	1134-003	216220	154156	179183	218218	100102	142152	192192	_078086	225239	155163	204216	187191	132144	172180	_081089	_098102	160166	180188	116126	_096108	118118
2010	Italy-TN	PEIO	Distemper	1134-005	216216	158164	179179	218224	_098100	148152	192192	_080084	227237	153163	212216	191193	138142	176184	_085087	_090108	158164	188188	116116	_094108	118126
2010	Italy-TN	PEIO	Distemper	1134-006	216220	152152	179183	218218	_098100	142144	176192	_082082	221227	153157	214216	187191	138144	168176	_081087	_090096	158164	190190	116116	_096104	138138
2010	Italy-TN	PEIO	Distemper	1134-007	216216	150154	179181	218218	_098098	138152	192192	_084088	221237	155163	216216	191199	138138	176178	_085085	_090108	164166	184190	114116	110110	130130
2010	Italy-TN	OSSANA	Distemper	1134-008	216224	152158	179179	218224	_098100	142142	192192	_082086	221225	157171	210214	187187	144146	172174	_081087	100100	160164	178188	114116	104108	126134
2010	Italy-TN	PELLIZZANO	Distemper	1134-010	216216	158158	183183	200218	_098100	138148	170192	_078084	225237	157171	212216	189199	132140	172178	_081081	_090094	160166	182188	116116	_096110	130130
2010	Italy-TN	BONDO	Distemper	1134-011	224224	156164	173179	200218	_098098	148160	176192	_080082	227243	157167	214216	175175	140146	174178	_081083	_090094	156172	178184	116124	108110	110150
2010	Italy-TN	PEIO	Distemper	1134-012	216224	148156	181183	218218	_098100	140152	192192	_078086	221225	155163	204210	187191	132140	172174	_081089	102108	160164	174186	116116	_096108	118130
2010	Italy-TN	PELLIZZANO	Distemper	1134-014	216224	154158	181181	192200	100102	156156	174194	_084086	237239	163169	216224	183187	144144	172174	_085093	_096100	156158	186188	114116	108108	142150
2010	Italy-TN	CALDES	Distemper	1134-015	216216	150158	179179	192218	_098098	148152	180192	_086086	227241	155167	210214	193199	132144	170174	_087089	100108	166166	182188	114116	108108	154154
2010	Italy-TN	BREGUZZO	Distemper	1134-016	216224	154154	179183	206218	100102	140152	170170	_088088	221243	159163	204214	175193	132146	174176	_091093	_090102	158158	184184	116124	108108	114130
2010	Italy-TN	PINZOLO	Distemper	1134-018	216224	154158	183185	200218	_098098	148153	170174	_080082	221227	153159	204210	179179	140140	174174	_087091	_080094	172172	178182	114114	106110	138138
2010	Italy-TN	PELLIZZANO	Distemper	1134-020	216216	154158	183183	200218	100104	138146	174192	_084084	227237	153157	210216	179199	132132	160172	_081087	_090108	160166	180188	116116	110110	122130
2010	Italy-TN	PELLIZZANO	Distemper	1134-021	216220	152156	179179	192222	_098102	144156	170172	_084088	223241	163163	214224	189193	132146	168174	_087091	_090094	156160	182188	116116	_096116	130130
2010	Italy-TN	RABBI	Distemper	1134-022	216216	152152	183183	218218	_098100	144152	192192	_082086	237241	153153	214218	189193	132144	160180	_081083	_094108	162164	180186	116116	108108	126126
2010	Italy-TN	ALA	Distemper	1134-023	216220	154156	173179	192222	102104	140148	172192	_084088	225241	157157	210214	175187	132144	174174	_091091	_090096	160164	178182	116116	_096106	130134
2010	Italy-TN	PELLIZZANO	Distemper	1134-024	216224	150152	173183	204218	_098098	144148	192192	_086088	221237	151157	212218	173189	132144	168186	_083089	106108	164176	186190	114116	_096108	126134
2010	Italy-TN	RABBI	Distemper	1134-026	216216	152154	179179	200218	_098100	140146	174196	_086092	231233	157159	212216	179187	132138	160178	_083091	_090102	162164	182186	116116	108108	118118
2010	Italy-TN	CROVIANA	Distemper	1134-027	216216	148158	179179	200218	_098098	142148	192192	_082084	221223	167171	216224	179199	138144	176176	_083085	_080100	156158	188190	116126	_094104	138154
2010	Italy-TN	RABBI	Distemper	1134-031	216216	156156	179179	218218	_098098	144148	174192	_082084	221227	157159	204210	179189	140144	174174	_085091	_086090	164166	186190	114116	_096100	130150
2010	Italy-TN	MALOSCO	Distemper	1134-033	216224	154154	173181	200206	_098100	138142	192192	_084084	225241	157157	210224	179187	132136	160174	_085087	102104	160170	186186	116116	_094104	130150
2010	Italy-TN	MALOSCO	Distemper	1134-034	216220	154156	173185	206258	100102	142156	192192	_084088	227241	153157	210216	179179	132136	160172	_087089	102104	160170	184190	116116	108108	122150
2010	Italy-TN	CANAL SAN BOVO	Negative	1134-078	216216	152158	173179	192220	_098098	152152	180190	_080084	233241	151171	216218	179187	132144	172176	_085089	100100	164170	188190	114116	_094110	142142
2010	Italy-TN	MEZZANO	Negative	1134-079	224224	154158	173181	200218	_098100	152156	192194	_088094	237237	161163	204220	179187	132134	176180	_083083	100100	164164	182188	116116	_096110	138142
2011	Italy-TN	PINZOLO	Negative	1438-038	216216	154158	181181	192218	_098098	144152	192192	_080088	221221	153165	210214	193193	140142	174174	_087087	100100	156172	190190	114116	108110	138142
2011	Italy-TN	LAVIS	Negative	1438-045	216216	162164	179183	218218	_098098	152164	170190	_082088	227237	157157	210220	187191	132132	160170	_085087	_098102	158170	178186	114116	108110	122138
2011	Italy-TN	PINZOLO	Negative	1438-050	216228	154158	181181	218218	_098098	144148	192192	_086086	227227	165169	214214	173193	142146	174174	_085091	_094106	164166	178190	114116	108108	130142
2011	Italy-TN	DENNO	Negative	1438-059	220224	156156	179179	200218	100100	152156	180180	_078086	227235	157157	210224	179193	136140	176176	_089089	100102	162166	186188	116116	104108	126154
2011	Italy-TN	GRIGNO	Negative	1438-063	216220	154154	179183	206218	_098098	148152	178192	_082088	221237	155159	214216	199199	140140	176178	_085087	_096106	158164	186186	116116	_096108	134134
2011	Italy-TN	ROMENO	Negative	1438-065	216216	154156	179179	200208	100102	138156	180190	_082084	241241	157173	216216	179187	140144	172174	_087089	100102	158162	186190	114116	_094104	138154
2011	Italy-TN	ZIANO DI FIEMME	Negative	1438-066	220224	148156	179181	192200	_098100	152156	180186	_078090	235237	153157	210216	179189	140146	172176	_087089	_090094	160164	184186	116124	104108	110126
2011	Italy-TN	PELLIZZANO	Distemper	1438-104	216220	152158	181185	206218	100100	144152	192192	_082092	225227	157157	210218	175189	142142	160160	_083083	_096102	164166	176184	116116	106108	122130
2011	Italy-TN	BREZ	Distemper	1438-105	216224	156156	173181	192218	100102	140142	180180	_084084	225235	159163	210224	175193	138138	174178	_087087	_098102	164164	188190	116116	106108	126130
2011	Italy-TN	VILLA RENDENA	Distemper	1438-107	216224	154164	183183	200218	_098102	140148	176176	_080088	227243	157163	210214	191197	142144	174180	_087089	_098098	164164	178186	114116	_098110	130142
2011	Italy-TN	VILLA RENDENA	Distemper	1438-108	216216	152154	181183	206218	100102	148152	192192	_080084	221241	155157	210216	173193	140146	178180	_087091	100100	158162	178184	116126	100110	114122
2011	Italy-TN	TIONE DI TRENTO	Distemper	1438-109	216224	154154	181183	206218	100102	140152	170170	_082088	241243	159161	210210	175193	142146	174176	_083091	_090098	166166	178184	116116	108110	114126
2011	Italy-TN	BOLBENO	Distemper	1438-110	216216	150152	183183	186200	_098098	153156	192192	_082082	227237	155163	218222	175191	140144	174178	_087091	_094104	162170	188188	116116	108110	122126
2011	Italy-TN	VILLA RENDENA	Distemper	1438-111	216216	148154	181183	206206	_098102	152156	176192	_080082	221235	157159	216216	191193	138146	174180	_083087	_090106	162166	174184	116124	108110	114126
2011	Italy-TN	VILLA RENDENA	Distemper	1438-113	216224	146164	181183	218218	100102	148156	176178	_080092	221227	157171	214218	191197	142146	174180	_085089	100106	158170	178178	116124	106110	126130
2011	Italy-TN	DARE'	Distemper	1438-115	224224	154154	179183	206266	_098100	142153	192192	_086086	221227	159163	214222	175193	146146	160176	_085087	100106	156158	188188	114116	110116	114122
2011	Italy-TN	VILLA RENDENA	Distemper	1438-116	216224	148152	179183	206218	_098098	142156	176192	_082088	235237	159171	210216	179191	138140	174174	_083087	_090094	158162	174188	114124	108108	126138
2011	Italy-TN	VIGO RENDENA	Distemper	1438-118	216224	154154	181181	192214	_098104	140152	192192	_088088	221227	157163	222222	187191	132146	172184	_085085	_098106	166170	188190	114116	_098108	114138
2011	Italy-TN	VILLA RENDENA	Distemper	1438-119	216216	150164	173181	186206	_098100	142152	168192	_082086	227227	155161	214216	175191	136146	174174	_087091	_090094	160164	174188	116116	108108	130138
2011	Italy-TN	TELVE	Distemper	1438-120	216216	154160	179183	220220	_098100	152152	180192	_082086	247247	161171	210216	187191	138138	174176	_083091	_090100	164166	184186	114116	108108	126134
2011	Italy-TN	PEIO	Distemper	1438-121	216216	152152	173179	218218	_098098	142144	192192	_082092	221233	157165	210214	179193	142144	168178	_085091	_090096	156162	176180	116116	106108	130130
2011	Italy-TN	VILLA RENDENA	Distemper	1438-122	224224	158164	173183	200200	_098102	140142	170176	_088088	221227	157167	210220	191193	142146	172180	_087087	100106	166172	188188	114114	_098110	122130
2011	Italy-TN	MONCLASSICO	Distemper	1438-123	220224	154156	181183	218254	_098100	152153	192192	_082086	221223	151159	214214	175187	132146	172184	_087089	_096100	162164	182182	116116	_094108	118142
2011	Italy-TN	RUMO	Distemper	1438-124	220224	154160	179183	208218	_098100	144152	180192	_078088	227233	157163	216216	191197	138144	160180	_081085	100106	156164	182188	114116	_096108	130134
2007	Italy-TN	Segonzano	Distemper	3383-026	216220	156156	179183	186186	100100	152164	192192	_086088	235241	157171	210224	199199	136144	168174	_087087	_098102	164172	186186	114118	108110	142142
2009	Italy-TN	VEZZANO	Distemper	0325-009	216216	156156	179185	222258	_098098	148148	190192	_082082	225227	163171	216218	191193	138146	174180	_087087	_094100	156162	182186	114114	104108	122138
2009	Italy-TN	NAGO TORBOLE	Distemper	0325-013	216216	148152	181183	200206	_098098	148148	180192	_082082	227227	155167	210220	173193	138144	170170	_085085	100104	160164	186188	116118	108108	122130
2009	Italy-TN	STENICO	Distemper	0325-021	220220	152158	173183	206218	_098098	_000000	170194	_086088	221243	161167	216224	173175	142146	160172	_083093	100104	160170	182184	114116	_096104	138150
2009	Italy-TN	BRENTONICO	Distemper	0325-024	216216	148154	183183	218250	_098098	144152	172192	_082090	227227	159161	220222	193199	142146	170170	_081087	_090100	158158	184188	116116	106108	118126
2009	Italy-TN	AVIO	Distemper	0325-036	220220	148162	173183	186192	_098098	152152	192192	_082086	225241	171171	214224	173189	138144	176176	_085087	_094104	162172	178188	116118	108108	114118
2010	Italy-TN	RONCONE	Distemper	1134-004	216216	154158	173181	200206	_098100	148152	192192	_082084	237239	151163	210216	173197	144146	176178	_087087	106106	160164	184188	114116	104110	130130
2010	Italy-TN	STREMBO	Distemper	1134-017	216224	148158	179183	192206	_098100	152152	192192	_086088	221227	155167	216222	191193	140146	180184	_091093	_080102	156160	174178	114116	108110	126130
2010	Italy-TN	RABBI	Distemper	1134-025	216216	154158	179185	204262	_098098	148148	192192	_082092	223241	151151	212214	173179	144146	174178	_081085	_094106	158174	182186	114126	106108	122122
2010	Italy-TN	NAGO TORBOLE	Distemper	1134-029	216224	152158	173173	192254	_098098	148152	192192	_088088	231237	163163	216220	173189	140146	170172	_081089	_090104	156158	186186	114116	110110	130130
2010	Italy-TN	STENICO	Distemper	1134-032	224224	154158	173181	200218	_098098	148148	192192	_082088	227233	159171	204216	173173	132138	174180	_083087	100102	164164	188190	114116	108110	122138
2010	Italy-TN	SANT'ORSOLA	Negative	1134-077	216216	154156	173179	208208	_098098	140152	174180	_084090	221237	165169	216222	191197	140140	168174	_083089	_090098	160164	184186	114118	104106	138158
2010	Italy-TN	BIENO	Negative	1134-086	216216	154156	179181	192218	_098098	142148	172192	_082082	217227	155157	214216	183193	132132	168170	_083093	_080080	160172	182194	114116	104104	142142
2010	Italy-TN	MAZZIN	Rabies	1134-132	216216	148158	173181	192200	_098098	152152	168168	_084088	223231	157157	214216	195195	132140	176176	_087091	106106	164170	174192	116116	_096108	138138
2011	Italy-TN	RONCHI VALSUGANA	Negative	1438-037	216220	154158	173183	206218	_098100	148160	192192	_080092	221235	153159	210224	191195	138138	172176	_087091	100104	164170	186190	114114	_094106	126130
2011	Italy-TN	MEZZOCORONA	Negative	1438-039	216216	_000000	_000000	208208	_098100	148148	170192	_088088	225233	153159	216224	193193	138144	170184	_087087	104104	162164	186188	114116	104104	126126
2011	Italy-TN	MALE'	Negative	1438-042	220220	154156	179179	200218	100102	144153	192192	_082090	227235	151171	216218	175189	136140	172174	_087091	104106	164168	182188	116116	_096110	122138
2011	Italy-TN	MOENA	Negative	1438-043	216224	152158	179185	192200	_098100	148152	192192	_080084	221227	157173	212224	191199	132140	174174	_081083	_090090	160160	182184	116116	_094096	130142
2011	Italy-TN	TRENTO	Negative	1438-051	220220	152154	173179	218258	_098098	152152	170192	_086088	223227	163173	204216	191195	132146	160174	_083085	_094100	162170	178192	114116	108110	130154
2011	Italy-TN	BRESIMO	Negative	1438-054	216224	152158	179185	192218	_098100	152152	180180	_082082	221235	157173	210224	191195	138144	170176	_087087	_098100	162166	182188	116116	106108	126142
2011	Italy-TN	VIGO DI FASSA	Negative	1438-055	216220	152156	173179	200218	_098100	152156	180192	_084088	227233	159171	216224	187193	132138	168172	_083089	_096100	166170	186186	114116	110110	130138
2011	Italy-TN	MALOSCO	Distemper	1438-112	216220	154160	179179	200200	100100	152156	190190	_082084	227241	159173	204216	179191	138140	160176	_085089	100104	162170	186188	114116	_094104	138150
2011	Italy-TN	RUMO	Distemper	1438-114	216216	154160	179179	218266	_098100	152156	174192	_082084	221221	157173	210218	179193	140142	160176	_087087	104110	164164	182190	116116	108108	122134
2011	Italy-TN	VIGO RENDENA	Distemper	1438-117	216216	152154	173179	200200	_098098	152152	192192	_082088	227233	157167	204222	175189	132136	160170	_083083	106106	164170	174188	116116	106110	122126
2007	Italy-BZ	ORTISEI/ST. ULRICH	Distemper	3383-012	216216	150158	179181	192200	_098100	148152	192192	_080082	237241	153161	216216	175187	132140	170178	_087087	_096108	160166	182182	114116	_096104	122150
2008	Italy-BZ	MARLENGO/MARLING	Distemper	3383-066	216216	158164	179179	192206	_098100	148156	192194	_084090	227235	159165	210210	179191	132132	172176	_083093	_096104	164164	180188	116116	_094100	126130
2009	Italy-BZ	CURON VENOSTA/GRAUN IM VINSCHGAU	Distemper	0325-004	216224	156164	173173	218218	_098102	144148	192194	_082088	235235	153165	210216	189193	132142	170174	_089091	_090098	160164	176178	114116	_094108	130130
2009	Italy-BZ	CURON VENOSTA/GRAUN IM VINSCHGAU	Distemper	0325-005	216224	154154	179179	192200	_098100	142152	180192	_082086	221237	151157	214216	175185	138144	168178	_089093	_094106	164174	180186	114116	_096108	130130
2006	Italy-BZ	VALLE DI CASIES/GSIES	Distemper	3383-009	220220	154154	173181	200218	100102	148148	192192	_082092	227227	155157	216222	191191	140140	174176	_083087	_096100	168170	184186	114116	_096104	110126
2007	Italy-BZ	Val Di Vizze -Vipiteno	Distemper	3383-020	216220	146158	173183	200206	100100	152160	176192	_080088	233239	155171	210216	183193	132132	170178	_081087	_096104	160160	178186	116120	_096096	110122
2009	Italy-BL	FARRA D'ALPAGO	Distemper	0325-043	224224	154158	181183	192218	_098098	_000000	192192	_082084	227231	163163	204216	195195	144144	174176	_087089	_096100	162170	178182	116116	108108	130130
2007	Italy-BL	Gosaldo	Distemper	3383-025	224224	152152	181181	192192	_098100	156156	174192	_082088	227233	151157	214216	173193	138146	174178	_085093	_090108	170170	178190	116120	_096108	114122
2010	Italy-BL	ROCCA PIETORE	Rabies	1134-111	216216	150156	173173	200218	_098098	142144	180180	_084088	231233	151153	222224	189199	132144	172174	_083089	_096102	160164	184190	114114	108108	126130
2011	Austria	Orth an der Donau	Negative	1486-077	224224	154164	173173	186192	_094098	148148	192192	_082094	221245	163165	216222	189197	144144	178178	_081085	_092098	162166	178182	116118	110110	110126
2011	Austria	Laßnitzhöhe	Negative	1486-078	216220	154158	179179	192192	_098100	152160	174192	_090090	227237	163171	214224	187187	136142	172178	_087087	_090102	160162	180186	116116	108112	126134
2011	Austria	Köstendorf	Negative	1486-079	216216	156162	181183	200200	_098098	152152	192192	_078090	227227	163167	216220	189193	138144	170172	_091091	100100	164170	186188	116116	110114	122158
2011	Austria	Mattersburg	Negative	1486-080	216220	150150	173183	192214	_098098	144152	192192	_082086	227235	153153	214216	193193	138144	176178	_081087	_090094	166170	186186	116116	_096106	110130
2011	Austria	Schandorf	Distemper	1486-081	220228	152162	179191	206206	_098098	140144	176180	_082090	221227	159171	216222	191193	136146	174176	_083093	100102	158162	178178	114116	_098110	126130
2011	Austria	Wien 1030	Negative	1486-082	220224	150156	179181	192204	_098100	148156	178192	_084094	223235	157159	218224	183191	136140	178178	_085085	100104	162168	180186	116116	106110	130130
2011	Austria	Werfen	Negative	1486-083	220228	154154	173181	192210	100102	148164	192192	_082088	221227	157163	214216	191195	142146	172178	_085085	_098102	162172	178186	116116	104108	122130
2011	Austria	Lavamünd	Distemper	1486-084	216228	150152	173181	192206	_098098	154154	178192	_082084	241241	155171	214224	191191	132144	168172	_085091	_098106	158162	178188	114116	108108	114114
2011	Austria	Hohentauern	Negative	1486-085	220220	154154	179183	206218	_098100	140152	194194	_078082	227235	165165	214216	175175	140148	168178	_081087	_098100	160174	180182	114116	106108	126154
2011	Austria	Radstadt	Negative	1486-086	216216	142152	173173	208218	_098098	142148	170192	_082084	221227	159171	216222	187189	132134	172172	_087091	_098106	164164	184186	116116	108112	130138
2011	Austria	Leisach	Negative	1486-087	220224	158162	173181	192192	_098100	152152	190192	_084088	227245	163173	214216	183197	140142	170172	_087091	_096098	170170	178182	116116	100106	122130
2011	Austria	Wolkersdorf	Negative	1486-088	216220	148154	179183	186200	_098098	144160	192192	_092092	227239	159163	214216	191299	140140	168178	_085087	_090094	164168	184190	114116	100104	126138
2011	Austria	Klein Sölk	Negative	1486-089	220224	152152	179181	186210	_098098	156156	192192	_088090	233237	155157	216224	179193	132144	170176	_085091	100100	160172	184186	114116	112112	146154
2011	Austria	Innervillgraten	Negative	1486-090	220224	154160	173179	192200	_098100	148148	192192	_082086	221237	163171	212216	191191	144144	170174	_081081	102102	160170	184184	114116	104108	126126
2011	Austria	Assling	Negative	1486-091	220224	152160	183183	200218	100100	148152	192192	_082086	233245	157183	216222	189189	134140	170170	_081089	100102	160170	184188	116116	_098110	114130
2011	Austria	Assling	Negative	1486-092	216220	152156	173173	192218	_098100	152152	180192	_086090	235239	157167	214216	175179	144144	172172	_085087	_090106	156170	182186	114116	104104	126150
2011	Austria	Bad St. Leonhardt	Negative	1486-093	220224	152156	179181	206218	_098100	154156	170186	_082084	235239	157159	214216	189189	130144	170178	_087091	_090104	164164	186188	114120	108110	126130
2011	Austria	Pack	Negative	1486-094	216224	152156	173179	192218	_098098	140148	174192	_088092	223227	159159	216226	191191	136148	178178	_087087	104104	160166	184188	116116	108108	126126
2011	Austria	Pack	Negative	1486-095	216216	154154	179179	192210	_098100	152152	192192	_088090	217239	157163	214224	187193	140140	168178	_085091	108108	164170	182190	116116	106108	126126
2011	Austria	Polling	Negative	1486-096	220224	154154	173185	208210	_098098	148166	192192	_080086	223227	157165	216222	189193	132134	168174	_093093	102102	166166	184188	114116	104108	130138
2011	Austria	Gußwerk	Negative	1486-097	216220	154158	181183	192218	_098100	140148	172192	_092094	227239	155163	214216	191197	140144	172176	_087087	100104	160166	180184	116124	108114	122134
2011	Austria	Elmen	Negative	1486-098	216216	148150	179183	200206	_098100	144152	172174	_082084	221227	151165	212222	189195	144148	170178	_081081	_080100	164170	186186	114116	104106	110122
2011	Austria	Weißenbach	Negative	1486-099	216224	154156	173181	200218	_098100	154158	172174	_086088	223241	153167	212216	175175	142144	174178	_083083	_080098	166172	188190	114124	108110	126126
2011	Austria	Krumbach	Negative	1486-100	216216	152154	179181	192200	_098098	148160	178192	_080084	217221	151171	214214	175175	142146	178182	_085089	_090100	162164	186188	114116	104108	126130
2011	Austria	Malta	Negative	1486-101	216220	152154	179183	186200	100102	134160	178192	_090090	227231	157165	214216	175175	140144	172178	_087089	100104	160172	188188	116116	108108	130130
2011	Austria	Glödnitz	Negative	1486-102	216220	146154	183183	206218	_098100	152152	192194	_082088	237241	157169	216218	187193	138146	174180	_085087	_096100	160164	178188	114114	_094110	126126
2011	Austria	Niederndorferberg	Negative	1486-103	216216	152154	179179	200200	_098098	144154	192192	_080084	221237	165171	216216	175187	140144	168174	_087087	_096102	156166	184186	114116	104108	142142
2011	Austria	Niederndorferberg	Negative	1486-104	216220	154154	179179	200218	100102	152152	170192	_080086	221221	157165	216216	175193	140146	176182	_081085	_098108	168170	186186	116116	104104	130130
2011	Austria	Niederndorferberg	Negative	1486-105	220224	154160	173181	200218	100100	144158	172192	_084090	227227	163165	210216	187187	140140	160182	_081091	_098106	156158	182184	116116	106108	122154
2011	Austria	Niederndorferberg	Negative	1486-106	216220	154154	179183	210218	100100	148156	174192	_082092	221227	155165	216216	187191	138140	172182	_081083	100108	164164	182186	114116	_094108	130130
2011	Austria	Nestelbach	Negative	1486-107	216220	152154	179181	200218	_098098	140152	192192	_084084	241241	167169	214220	193193	140144	170176	_087089	_090100	162170	178186	120124	108108	110126
2011	Austria	Dölsach	Negative	1486-108	216224	154154	179181	200262	_098098	148160	192192	_078090	221235	163169	212214	187187	138138	172178	_087087	102102	158170	186188	114116	_094100	118126
2011	Austria	Innervillgraten	Negative	1486-109	216220	152156	179179	200206	_098100	148152	168196	_086088	237239	157165	216216	191299	132146	170182	_081081	100102	166170	178178	116116	106110	114126
2011	Austria	Heintels	Negative	1486-110	216224	150152	179181	200218	100102	152154	168192	_082090	221221	163171	214216	189193	130140	170176	_089093	100104	160172	178184	116116	108108	126130
2011	Austria	Techelsberg/WS	Negative	1486-111	220220	154156	173183	192206	_098098	156164	192192	_084090	221239	169171	214216	191197	134138	170174	_083083	100102	160170	182182	114116	108108	122126
2011	Austria	Ebbs	Negative	1486-112	216224	158160	179183	200206	_098100	152154	170180	_080088	239241	163165	210222	189193	142144	178182	_087091	100108	160164	184186	116116	108108	122130
2011	Austria	Ebbs	Negative	1486-113	216216	152158	181183	200200	_098098	132152	170192	_084088	227241	165171	210216	179187	142144	172172	_085093	_098100	156160	182188	116116	104108	122130
2011	Austria	Ebbs	Negative	1486-114	216224	150154	173185	200206	_098100	144152	192192	_078088	227237	153165	210214	187195	140144	168168	_091091	100100	156166	186186	116116	_096108	130142
2011	Austria	Ebbs	Negative	1486-115	216224	152152	179179	200200	_098100	148148	174192	_084090	221227	157163	214220	191191	134140	172174	_087091	_094102	158164	184186	114116	104108	126154
2011	Austria	Innervillgraten	Negative	1486-116	216220	148152	173179	200206	_098100	152160	174192	_090090	227227	159171	210214	191299	132146	170172	_083093	_090102	160164	178184	116116	104108	118118
2011	Austria	Achenkirch	Negative	1486-117	216216	154154	173179	206214	100102	148156	174190	_080084	221227	151163	222224	175187	144144	172174	_087091	_098106	166170	182184	116116	108114	126130
2011	Austria	Achenkirch	Negative	1486-118	216228	154154	173179	206214	100102	152156	190192	_080084	221221	151177	216224	175191	144144	172174	_089091	_098100	166170	184186	116116	108114	126130
2011	Austria	Achenkirch	Negative	1486-119	216220	150152	181183	192200	100100	144152	174192	_082090	227241	167171	212216	179187	132134	174182	_089091	100100	164170	188188	116116	108108	130130
2011	Austria	Achenkirch	Negative	1486-120	216220	150152	181183	200200	_098098	146148	172192	_086090	227243	167171	210216	187191	134140	170176	_081089	100102	164172	188188	114116	_096108	130154
2011	Austria	Achenkirch	Negative	1486-121	216220	152152	179181	206206	_098100	152170	174192	_082090	221227	167183	210222	175193	132138	172174	_081087	102112	164164	184186	116116	104104	122130
2011	Austria	Achenkirch	Negative	1486-122	216216	154154	179179	200200	_098102	144148	192192	_086090	227227	163167	214218	187187	134142	176186	_087091	_090096	158172	190192	114116	_096106	126130
2011	Austria	Rauelsbach	Negative	1486-123	220224	152158	173183	186200	_098098	148152	180190	_078092	221227	159171	216216	175193	140142	172178	_087089	_094098	160166	182184	116120	_096108	138138
2011	Austria	Achenkirch	Negative	1486-124	220220	154164	173183	206218	_098100	152152	192192	_088090	227239	153159	210220	187193	140142	182184	_085087	_098102	156164	184186	116116	104108	126130
2011	Austria	Achenkirch	Negative	1486-125	216216	152160	173173	192200	_098100	148154	174192	_078080	237239	157165	212222	175193	140140	178182	_081085	_080098	156164	176182	114116	106108	122122
2011	Austria	Dornbirn	Negative	1486-126	216220	154162	181185	214218	_098098	144156	174192	_084086	221227	167167	216216	175191	140144	166174	_083085	_080082	158166	184186	116124	_094098	130130
2011	Austria	Obervellach	Negative	1486-127	216216	148152	173181	204206	_098098	152152	174174	_080092	221235	163171	224224	175189	136144	172176	_087087	_098106	164166	182184	114116	104106	114126
2012	Austria	Hermagor	Negative	1486-128	220220	152154	179179	192206	_098100	148164	168170	_086092	239241	157159	216218	191191	138144	160174	_087087	_098098	158166	182186	114116	104110	122122
2012	Austria	Lienz	Negative	1486-129	216216	148154	173179	192216	_098102	152152	174180	_082088	227227	157165	216216	191193	140142	174178	_085091	100102	162164	188188	114116	108110	114130
2012	Austria	Lienz	Negative	1486-130	216220	154154	173181	192210	102102	144148	172174	_082090	227235	157161	216216	175191	140146	172184	_085085	100100	166170	178182	116116	108108	114130
2012	Austria	Lienz	Negative	1486-131	220220	148152	173179	192218	_098098	152164	192192	_084090	235239	157167	216216	175189	144144	160172	_085087	102106	156170	182182	116116	104108	126150
2012	Austria	Lienz	Negative	1486-132	216220	148154	179181	200218	_098100	152160	174180	_082082	239245	151173	216224	195197	132140	168172	_081091	100106	164164	182184	114116	104108	126130
2012	Austria	Hermagor	Negative	1486-133	216216	156156	179179	200200	_098100	148156	180192	_080086	221235	165171	214216	191191	132132	170182	_093093	100106	166172	182192	116116	_096108	122130
2012	Austria	Völkermarkt	Negative	1486-134	220220	150154	179179	192200	_098100	144148	194194	_084084	221229	163165	216216	191191	140144	170172	_085093	_090096	162164	184188	116124	108108	126130
2012	Austria	Völkermarkt	Negative	1486-135	216216	152160	179179	192216	_098100	142156	170174	_080088	239241	163165	210216	191191	132146	178182	_093093	104106	158164	184190	114116	108108	130130
2012	Austria	Villach	Negative	1486-136	216216	150150	179183	206218	_098098	152154	192196	_082084	221245	163173	204216	187195	132146	168170	_087087	100104	164168	180180	116116	108110	114114
2012	Austria	Hermargor	Negative	1486-137	216224	152158	179181	186200	100100	148152	192192	_086090	221227	153157	216216	187189	132138	172176	_081087	_096100	164166	184194	116116	_096108	114146
2012	Austria	Leibnitz	Negative	1486-138	216216	142152	179179	206216	_098098	144148	192192	_084092	239239	163165	214222	187187	138144	172176	_081091	_080100	160172	182186	114116	_098106	126130
2012	Austria	Villach	Negative	1486-139	220220	148154	179179	192200	100100	140144	170192	_082088	227237	169175	214218	175187	140142	170172	_085085	100106	164166	182186	114116	106110	142142
2012	Austria	Murtal	Distemper	1486-140	220220	152158	179179	200212	_098102	148152	192192	_082088	227227	159167	216220	177189	140146	178182	_085091	_098106	158162	182188	114116	108108	126130
2012	Austria	Klagenfurt	Distemper	1486-141	216216	150156	181183	192200	_098100	156156	168172	_082088	227237	159163	214214	189191	142146	170172	_083089	106106	160172	180188	116116	108110	134142
2012	Austria	Innsbruck Land	Negative	1486-142	216220	148148	185185	200208	_098098	144144	192192	_080090	227227	173173	218218	183193	144146	168172	_085091	_098106	156168	180186	114116	104108	150150
2012	Austria	Innsbruck Land	Negative	1486-143	216216	154154	179179	206220	102102	142152	180192	_084090	227227	155165	216218	175175	132140	170178	_081091	104106	156158	184186	116116	104108	122138
2012	Austria	Innsbruck Land	Negative	1486-144	216220	152154	173173	206218	_098102	154156	190192	_084088	227239	157173	212222	189197	140142	176178	_087089	_098098	164166	188188	114116	108108	130130
2012	Austria	Sbg-Umgebung	Negative	1486-145	216216	152154	179179	192210	_098102	144156	192192	_090090	227241	159171	216216	177187	144146	172178	_087089	100102	160172	188188	116116	_098106	122122
2012	Austria	Hermargor	Negative	1486-146	220220	154154	179181	204218	_098100	144152	170174	_086092	217227	159161	214216	175193	132140	176182	_087091	102110	164166	182184	116118	_096108	114130
2012	Austria	St. Johann	Negative	1486-147	216224	142154	179179	200206	_098102	132152	190192	_080084	221227	165171	216218	187193	138144	172176	_085091	_080102	164164	178188	114116	_096108	142146
2012	Austria	Radkersburg	Negative	1486-148	220224	152156	173173	214218	_098100	148148	190190	_082084	221227	157165	216222	187189	136146	170178	_085091	_080098	162168	186186	114116	100104	106126
2012	Austria	Spittal /Drau	Distemper	1486-149	220220	142156	179183	204206	_098098	148152	190192	_084084	221237	155159	216218	175191	144144	168174	_087091	_090104	166166	182186	114116	108108	126130
2012	Austria	Mistelbach	Negative	1486-150	216224	150156	179181	192218	_094098	136152	180192	_084090	227237	153161	222224	175197	142142	170178	_083087	_098100	164170	182188	116116	108110	126130
2012	Austria	Klagenfurt Land	Distemper	1486-151	216220	150154	181183	218218	_098100	148152	192194	_088092	239241	163163	216216	189193	140144	166172	_083083	_096100	160166	176188	114116	110110	110130
2012	Austria	Hermargor	Negative	1486-152	216216	152152	179181	200200	100100	142152	174192	_086092	221239	159163	216218	187193	142144	172178	_091093	102106	164172	184188	116116	_094100	130130
2012	Austria	Zell am See	Negative	1486-153	220224	154156	173183	206218	_098098	156158	168168	_082088	231239	163165	216216	179189	144144	172174	_089091	102104	164164	182184	114116	108112	130154
2012	Austria	Hallein	Negative	1486-154	216228	148152	173183	204206	_098100	152156	168192	_088090	221235	173183	216222	191193	144144	172180	_085089	102104	160164	186188	114114	108116	154154
2012	Austria	Hermargor	Negative	1486-155	216220	154156	173181	200200	_098098	152156	180192	_086086	231239	159159	214216	187191	132142	174176	_085091	_096098	172172	186188	114114	_096120	126130
2012	Austria	Liezen	Negative	1486-156	216216	154158	173179	192212	_098100	144152	174192	_090092	221243	163171	214216	193193	136144	174182	_085087	100104	164166	182182	116116	_098108	114130
2012	Austria	Völkermarkt	Distemper	1486-157	216220	154154	173179	200216	_098102	134152	174192	_082090	221237	157163	216218	175187	140146	166182	_081087	_080100	160160	180188	114114	106112	130130
2012	Austria	St. Veit / Glan	Negative	1486-158	220224	152158	179179	206218	_098100	140164	172174	_078082	231241	159163	214220	191193	132144	170170	_087087	_098100	168170	176184	114116	_094108	122130
2012	Austria	Villach Stadt	Negative	1486-159	216220	150154	179183	206218	_098102	148164	174192	_082088	227227	165171	216216	187191	140142	170172	_081087	_094100	160168	186188	116116	100104	122122
2012	Austria	Lienz	Negative	1486-160	216216	152152	179179	204206	100100	152156	190190	_082090	233235	171171	212222	183189	140146	176178	_089091	102102	164164	188188	116116	108108	122130
2012	Austria	Klagenfurt Land	Negative	1486-161	216220	150154	173181	200218	_098102	152160	170178	_084090	227237	163167	214216	189189	134142	172178	_085085	100102	168172	188188	116116	106108	126126
2012	Austria	Deutschlansberg	Negative	1486-162	220224	154154	173183	200206	_098100	144148	174192	_092092	227243	163167	214216	189193	132148	170170	_093093	102106	162164	188188	116116	108108	106126
2012	Austria	Tamsweg	Negative	1486-163	216220	152156	179179	218218	100100	148152	168192	_090092	227241	163171	214216	177191	136144	170172	_087087	104106	160162	184186	116118	108110	122146
2012	Austria	Zell am See	Negative	1486-164	216216	152154	181183	204206	_098102	144160	174192	_088090	235237	165165	214216	183187	134140	170170	_087091	_090098	158164	186188	116120	106108	122122
2012	Austria	St.Veit / Glan	Negative	1486-165	220220	142154	179181	200218	_098098	156164	174192	_088088	221243	171171	214216	175195	138144	168172	_087091	_090100	164166	178188	114116	_094108	126142
2012	Austria	Radkersburg	Negative	1486-166	216220	154158	179181	218218	_098098	152160	174192	_078084	221239	169171	212216	193193	138144	172184	_083087	102104	162164	178184	114116	104108	114146
2012	Austria	Spittal /Drau	Distemper	1486-167	216220	150156	173179	204206	_098098	148172	192192	_082088	235235	157159	214216	189189	140144	174176	_085093	_090110	160164	188190	114116	_092100	122126
2012	Austria	Deutschlansberg	Negative	1486-168	216216	154156	179183	192206	_098098	148160	174192	_088090	221227	165167	214216	187187	144144	168178	_089093	_080102	160172	178188	116116	104106	118142
2012	Austria	Spittal /Drau	Negative	1486-169	216224	150154	183183	192210	_098098	152152	174178	_090092	235237	167173	216224	187193	144148	168176	_081087	106110	162172	184186	114116	100108	118126
2012	Austria	Weiz	Negative	1486-170	216216	154156	173183	186218	100100	144156	180192	_082084	221227	155167	214216	175201	140144	168178	_087093	_080100	166168	182190	116116	_092114	118130
2012	Austria	Lienz	Negative	1486-171	216220	152156	173179	216218	_098100	142148	168190	_090090	227247	157173	210216	195195	132148	174174	_087093	104106	164170	182182	114120	100108	126130
2012	Austria	Lienz	Negative	1486-172	216216	154156	179179	206218	_098098	152152	174192	_084084	221241	159171	214216	189197	138140	174178	_087087	106106	168170	188188	114114	_094104	110150
2012	Austria	Wolfsberg	Negative	1486-173	216216	150154	173181	192200	_098102	140164	168172	_080084	221239	153159	212224	189193	132146	172178	_083089	100104	166166	188188	116116	106108	130146
2012	Austria	Wolfsberg	Negative	1486-174	216224	150154	179183	210218	_098098	140144	174192	_084084	241241	163165	214216	191193	138138	166178	_083085	100102	162166	188188	116116	104108	126130
